# Supplementary material for: Nanopore Sequencing and Hi-C Based De Novo Assembly of Trachidermus fasciatus Genome
Source: Genes (Basel). 2021 May 6;12(5):692. doi: 10.3390/genes12050692 (PMC8148166; doi:10.3390/genes12050692)
Supplement: Supplementary file 1 [file genes-12-00692-s001.zip]

Archive with 16 entries (16 files):
- Figure S1 - Skin specific expressed novel gene.pdf
- __MACOSX/._Figure S1 - Skin specific expressed novel gene.pdf
- Figure S2-Novel gene mappability.pdf
- __MACOSX/._Figure S2-Novel gene mappability.pdf
- Figure S3 - All tissues.pdf
- __MACOSX/._Figure S3 - All tissues.pdf
- Supplementary File 1- Novel Transcripts Sequence.fa
- __MACOSX/._Supplementary File 1- Novel Transcripts Sequence.fa
- Table S1-Statistics about Hi-C enhanced Genome Assembly.xlsx
- __MACOSX/._Table S1-Statistics about Hi-C enhanced Genome Assembly.xlsx
- Table S2-Expression of novel transcripts.xlsx
- __MACOSX/._Table S2-Expression of novel transcripts.xlsx
- Table S3-List of Novel gene and transcripts.xlsx
- __MACOSX/._Table S3-List of Novel gene and transcripts.xlsx
- Table S4 Scaffolds_contigs.xlsx
- __MACOSX/._Table S4 Scaffolds_contigs.xlsx
