# Supplementary material for: Nanopore Sequencing and Hi-C Based De Novo Assembly of Trachidermus fasciatus Genome
Source: Genes (Basel). 2021 May 6;12(5):692. doi: 10.3390/genes12050692 (PMC8148166; doi:10.3390/genes12050692)
Supplement: Supplementary file 1 [file genes-12-00692-s001.zip › Supplementary File 1- Novel Transcripts Sequence.fa]

>Trf.1555.1 CDS=356-874
ATCAATTCCATATCTTACTCCTTTAAATTCTGTTCCTTGAAGAATACGGTGCTGGAGAATATATTGTCAA
GCTGGCTGTAAAGCCGGAGCAAACGTTTAACAACCTTTAGCGAGGTCAGCACACACCTAACACAAGAGTC
TGTCTCTCGGTTGCATCAGCATCCTGTGAAGCCGTGTTTGTCGTTATGACAAATCACATGTTAATCATCT
GTTTGGTGATATTGACAGAGCACATGTCCACAGGGCGCGAGATGCGAGTTTAAAAGTGAGAGAAGGAGCC
ACCTGACAATCAAACCGAGGAGCAACAAGGAACCAGAACGCACCTGAGGTCATATTCCAGCCGAGCAGCA
CTGAGATGGAGCGAGTGATGCATCTGACTGTGGTAACCGCCGTCCTGCTGTCGGTGGGCCTCCTGAACGA
TGTCACAGCCCGACCTGACACTGCAGAACTTCAGTTACGATGTGCTGCATTTCAAGATGTTCCTTGTGGT
GACGGGTGGAGCCACATTGATGAGGATCACTGTGCTAAATTCTTCCAGACTCCGAAATCCTTCGATGACG
CACAGGCACACTGCCGAAGCTTACAAAGTGAACTGGTGTCAATGAAAACTGAAGAACAGTTGTGGAACGC
CGTTTGTATCAGTCGACGTGACAACCCTGACTTTAAATCTGTTTGGATTGGAGTCATAAGACACGGGGAG
GGCTTCACACACGCTGATGGATCTGATGTCGAGTTTGCTAAATGGTATCCTGGACAGCCAGACAACTTTG
GTGGACAAGAGAACTGCGTCGAGATGTCCCACAAAGACTGGGAATTCTGGAACGACGACAAATGCTCAGA
TGAGAACGCCTTCATGTGCACCAAGAAGATGTGATCATCCCCTGCTGCTGTTGGCTTTCACATTTTCAAT
CAGTGTCGACATGATAACCTGCAAAACAAACGCTTCTTAACTTTCCTGCAATAAACGCTTCAGCATTCAA
>Trf.1679.4 CDS=338-913
ATTTTATTTGAATGCTTCTGAAGCTAGTTTATTGTTGCTCTACTGTTGATCACAAACAGGTGCACCCTTT
GCCATCCATCAGTGGCAGTCAGTGTAGCTTTATCCTGTATTGTTGTGGATCTTGTTCCTTTTTCGTTTCT
TCCTCTCGGTTCCTCTTCATCTTTTGGCGCAACTGTCTTTTACTTTGAAGGGTTGCACCCGAGCTCCGTT
TAACTTGACGCGGCAGTTGCTATGCTGCGATATCCATAGCAACCACAGAGAGGGTTTTATTTTTAGATTT
GAGCTGTTTAGCGGATCGTGTTCAGGCGATGGCGGCGCTTTCTCATTCACACTCAATATGATAATAAAGA
ACGACGGTCAAAAAGCGGTCAGCGCGAAGGCGGGTCACGTGGGGGCGGGTCACGTGGTCCGGAGAGCGCT
CAGAGGTCCCGCCGCGCGTAACCGCCGCGCCGGGGGCGCGCAGCGGGACCGGCGCGAGGGGCCACGGAGC
TGCTGCGAAAGGAGGTCCAGGTCCACCGCCCCGAAGGAGGTCCAGGTCCACCGCCCCGAAGGAGGTCCAG
GTCCACCGCCCCGAAGAGGACCACGGACCCGGACTACCGGAGGGCTACCAGCAGCTCCCCAAAAGGCCGC
GAGACGAGCGTCTGTCCGGGCCGGAGGGCGCAGCTGCAGGGGGTCCGGACCCACGTGGAGCCGGACAGCG
ACAGCCACAAAGCTTTCACAGTCATCCTCCAACCCAAAGAATCGGAGAGAGATTCAGAGAAGTGAGTCAT
CCTGTGGTGTGTCAATCAAATATGATTCATATTTAGTTTGTTTCAGAGAGACACTGGAATCAAGAGGACA
GAAGAGTCGCCCCCTGCTGGACAGTAGAGGTGAGGAAGCAGCTGAAGTGCTGAGTCGGCTCTCCTGGCTT
TAAACTGGACGGACATCTAAATACGTCAAGTCAATAAGAAACATATTTATAAACAATATATAGAAATATA
CTTTTACAATACAGTAGTTTAATGTATTTAGTAGATAAAATGTATGTTACTGGATTAGTTCACTGTAAAT
AAAAACATATTTTCTCTTTTTTTACCACTTTTAGTATCCGACATCTTTATAAACAACCAAAAGATTTTCA
TCTTTCTATTAATGTAGAAAACATAAATGGCTTCATAATTAATGAATTAATGCACCCCACCCATAAAAAA
GACATACATCCATAAAGCATTCAATTCATGCGTGTAGTCTGATATCAGGTCTGGGTCTCAACTGTTGGCT
CATGGGAAATGTAGTATTTAAATACAGCAAAATTCATAAGTCCGGAACTCATTGCAGATATTTTGCTCAC
ATAAAAGATATGAATGACACAAGTTAAAGATAATTTTTTATACTTATGCAAAAGTAAAATGTTAAAGCAT
CAAAGTAAAAGTGCTCACTATGCAACATGTAAGCAGTATTTTAATATTGCAGTAGATATATTTTTACTCT
TTTAGAAATGGTTTATTTACGTTACACTTACAACCCACACCAAATTATATTCATTTTTTATTAAATATCT
GTTTATTTTTTTTATATTTCTTCTTTGAATCAGCTGTGGATGTTTTTGTTTTTTGTTTGGGT
>Trf.1800.1 CDS=345-662
GGAAGCCCTGGGGTCAGAGGGCATAGCAGAGGGCAGTGCTCGACCGCGCAGGTCCTAGTGCCCCCCTCTT
TCCTCCCTTTCTTATCATCACCCTTCAATGTGTGTTACAGTATTATGTAATAACCATGGTATCATTTACA
ACAATATGGCACAGTTTGGCTTTATACATTGTTATATAATAATATTGATCATCATAAAACTGTACACTAT
AATAACTTATATTCCTCATTGGGATTTATATAAAGTTATAGGGTTCAAGCATGCACACAGACTGGTTGAG
ATTAGGCGTATACACAGATAGGTTGTGATTAGAATTAACAGTATTGGAACAGTTAGTCCTAATAATGAAG
ATGAAGATGAGGAGTAGCCGGAGAGCCATGATGGTCGGACACCCGAGGTACCAGGACCAGCATCAGCAGG
CACGGGCTGGTAAGGTTTGGGGTGGGTTGGGGCAGCCTCCAGATGTGAGGAGAAATGAAGGCTGCCAATG
CACAGTCCATACTGCTGCCAGCACCTCGGTTCCCCAGGAGCCCGTCCGGGCCTGCTCCAGCAGCTCACTC
ATCATGTGGCAAGGTGGCCTTAACAGAAAACAACAGAGTACACTCATTAACGCTGTTTATAAACAACACA
ATATCAATATTGTTGATTATTATGCTCTATAACAGGTGAGTGACTGTAAAATGCATTATGTGTG
>Trf.1829.2 CDS=1192-1572
CCCAACCCACCCCAAACCTTACCAGCCCGTGCCTGCTGATGCTGGTCCTGGTACCTCGGGTGTCCGACCA
TCATGGCTCTCCGGCTACTCCTCATCTTCATCTTCATTATTAGGACTAACTGTTCCAATACTGTTAATTC
TAATCACAACCTATCTGTGTATACGCCTAATCTCAACCAGTCTGTGTGCATGCTTGAACCCTATAACTTT
ATATAAATCCCAATGAGGAATATAAGTTATTATAGTGTACAGTTTTATGATGATCAATATTATTATATAA
CAATGTATAAAGCCAAACTGTGCCATATTGTTGTAAATGATACCATGGTTATTACATAATACTGTAACAC
ACATTGAAGGGTGATGATAAGAAAGGGAGGAAAGAGGGGGGCACTAGGACCTGCGCGGTCGAGCACTGCC
CTCTGCTATGCCCTCTGACCCCAGGGCTTCCCCATGCCATATATAAGACTGAGGCGACGGACATTTTCTC
TCTCTAGCGACTGATGAAGCTCGAACAAGAGCGAAACGTCTCGCTGTACCTGGTGCCTGACCTGTAAAAA
TAAAAGGTAAAAACTTTAAAGTTTCCTGATTTTTATTAAGGAATAAAGGCTTAGATTCGCAGGGGCCCGG
CCTCCCACCACGTCAATTAGACCACCGCTCGTTGTTCGGCGCGAGGAGAATGGCAGATGAACGGGCCTCT
GGCGGACACTTGTAAACTCCGCGCACAGACAGGTGCATCACAAAGATGACGCCGATAGAGCTGCACGCGA
GGCCTTATCACCCGATGCGATCAATACCGGGGGTAAGTAGAGCCGCAGTGAGTCGCGGAGCCGGAGCCAA
ACGAAGCCAAGCCTTCGGTGAGAAGGACGCGGACATAAGGAGCCATAAGTCTGACACCGGAGCCAAGACC
CCCGCACGGGGGACGCACATCCTGCAGCCAGACGCGAGAACGGAGCTACACGCTACATGCTAGCGGAGAC
GTGGACTTCAGGGAGAGACCGGGCCTAGCGGGCCGCACCGGCAGCAGAACCAGAGGACTCCAGGACCGAT
CTTCACATCACGTGACGTCCTGAGGAGAGAGAAAATGGAGAAAGAGAAAAAAAGCACACATAATGCATTT
TACAGTCACTCACCTGTTATAGAGCATAATAATCAACAATATTGATATTGTGTTGTTTATAAACAGCGTT
AATGAGTGTACTCTGTTGTTTTCTGTTAAGGCCACCTTGCCACATGATGAGTGAGCTGCTGGAGCAGGCC
CGGACGGGCTCCTGGGAACCGAGGTGCTGGCAGCAGTATGGACTGTGCATTGGCAGCCTTCATTTCTCCT
CACATCTGGAGGCTGCCCCAACCCACCCCAAACCTTACCAGCCCGTGCCTGCTGATGCTGGTCCTGGTAC
CTCGGGTGTCCGACCATCATGGCTCTCCGGCTACTCCTCATCTTCATCTTCATTATTAGGACTAACTGTT
CCAATACTGTTAATTCTAATCACAACCTATCTGTGTATACGCCTAATCTCAACCAGTCTGTGTGCATGCT
TGAACCCTATAACTTTATATAAATCCCAATGAGGAATATAAGTTATTATAGTGTACAGTTTTATGATGAT
CAATATTATTATATAACAATGTATAAAGCCAAACTGTGCCATATTGTTGTAAATGATACCATGGTTATTA
CATAATACTGTAACACACATTGAAGGGTGATGATAAGAAAGGGAGGAAAGAGGGGGGCACTAGGACCTGC
GCGGTCGAGCACTGCCCTCTGCTATGCCCTCTGACCCCA
>Trf.3495.2 CDS=373-705
CCGGTTGTGTGTGTAAATTTCCCGCGATTTTTAATCTCGCGAGATTTCAGGTAAAGTGTCACTGAACGGT
GCCCGCGAGATCTCGCGAGATCTTTGTTTTCCCGCCAGGCTCCATGTGAAAACATCTAACCCAGGAACTG
CTTCTCTAAGGCTCATAATGTTGAAGCGAAAGCAGAGGATATGGCCTAATGAGGATGCTAAGGCACATAT
TCTGTCTTCGAGTGACAAGCCATGGCTTAAGGAAAGCTTCATTGATATCAACAAAGCTGACAAACAATCA
GGCTCCTGCAGTGGAGACGGAGACGTCTGTAGATCCGACTTCCCATGACAAATTGGACACAAGTGAAGCT
AAAGACCAGGTGACAAACGACCATGCTCCTGCTCTGGCAGTTGAGACAAGACACCTTTTTAGTTCTGACT
TCCCATGAAAAATTCAACACAAATGAAGCTACAGACCAGCTGACAAACAATCAGGCTCCTGCAGTGGAGA
CGGAGACGTCTGTAGATCCGACTTCCCATGACAAATTGGACACAAGTGAAGCTAAAGACCAGATGAATAA
AGTACCACATTGTGACTCAAATGAGAGTATAGTGGACGAAACCCGTGATGAGGATTCTCTAAAAGACCAT
CCCACGTATCAATCCGATGATGAAGTAGTTTCAACGTTGAGAAGAATGAAAAGTATGATGATGCCAGTGT
GCTAGAAACCAAGGGATCAGATGATGAGGCCAGTGGAACATCGCTGCAAGAATTTTCCTCCACCGCG
>Trf.3495.3 CDS=373-789
CCGGTTGTGTGTGTAAATTTCCCGCGATTTTTAATCTCGCGAGATTTCAGGTAAAGTGTCACTGAACGGT
GCCCGCGAGATCTCGCGAGATCTTTGTTTTCCCGCCAGGCTCCATGTGAAAACATCTAACCCAGGAACTG
CTTCTCTAAGGCTCATAATGTTGAAGCGAAAGCAGAGGATATGGCCTAATGAGGATGCTAAGGCACATAT
TCTGTCTTCGAGTGACAAGCCATGGCTTAAGGAAAGCTTCATTGATATCAACAAAGCTGACAAACAATCA
GGCTCCTGCAGTGGAGACGGAGACGTCTGTAGATCCGACTTCCCATGACAAATTGGACACAAGTGAAGCT
AAAGACCAGGTGACAAACGACCATGCTCCTGCTCTGGCAGTTGAGACAAGACACCTTTTTAGTTCTGACT
TCCCATGAAAAATTCAACACAAATGAAGCTACAGACCAGCTGACAAACAATCAGGCTCCTGCAGTGGAGA
CGGAGACGTCTGTAGATCCGACTTCCCATGACAAATTGGACACAAGTGAAGCTAAAGACCAGATGAATAA
AGTACCACATTGTGACTCAAATGAGAGTATAGTGGACGAAACCCGTGATGAGGATTCTCTAAAAGACCAT
CCCACGTATCAATCCGATGATGAAGTAGTTTCAACGTTGAGAAGAATGAAAAGTATGATGATAACTAGAG
TACCAGATGCTTCTGATGCTCTGTGTGACTCAAGCGATGACAATGCAGATTACTATAAATGCATACAGTC
AGTACATGCATATAGATGATATATGCATATCACGACAATGGGTGTCTGTTGCTCCAGTTAGTGTGCTCTT
ATAAGTAATGCCAGTGTGCTAGAAACCAAGGGATCAGATGATGAGGCCAGTGGAACATCGCTGCAAGAAT
TTTCCTCCACCGCG
>Trf.3495.4 CDS=189-512
CCGGTTGTGTGTGTAAATTTCCCGCGATTTTTAATCTCGCGAGATTTCAGGTAAAGTGTCACTGAACGGT
GCCCGCGAGATCTCGCGAGATCTTTGTTTTCCCGCCAGGCTCCATGTGAAAACATCTAACCCAGGAACTG
CTTCTCTAAGGCTCATAATGTTGAAGCGAAAGCAGAGGATATGGCCTAATGAGGATGCTAAGGCACATAT
TCTGTCTTCGAGTGACAAGCCATGGCTTAAGGAAAGCTTCATTGATATCAACAAAGCTGACAAACAATCA
GGCTCCTGCAGTGGAGACGGAGACGTCTGTAGATCCGACTTCCCATGACAAATTGGACACAAGTGAAGCT
AAAGACCAGATGAATAAAGTACCACATTGTGACTCAAATGAGAGTATAGTGGACGAAACCCGTGATGAGG
ATTCTCTAAAAGACCATCCCACGTATCAATCCGATGATGAAGTAGTTTCAACGTTGAGAAGAATGAAAAG
TATGATGATGCCAGTGTGCTAGAAACCAAGGGATCAGATGATGAGGCCAGTGGAACATCGCTGCAAGAAT
TTTCCTCC
>Trf.3556.2 CDS=346-663
GGGAAGCCCTGGGGTCAGAGGGCATAGCAGAGGGCAGTGCTCGACCGCGCAGGTCCTAGTGCCCCCCTCT
TTCCTCCCTTTCTTATCATCACCCTTCAATGTGTGTTACAGTATTATGTAATAACCATGGTATCATTTAC
AACAATATGGCACAGTTTGGCTTTATACATTGTTATATAATAATATTGATCATCATAAAACTGTACACTA
TAATAACTTATATTCCTCATTGGGATTTATATAAAGTTATAGGGTTCAAGCATGCACACAGACTGGTTGA
GATTAGGCGTATACACAGATAGGTTGTGATTAGAATTAACAGTATTGGAACAGTTAGTCCTAATAATGAA
GATGAAGATGAGGAGTAGCCGGAGAGCCATGATGGTCGGACACCCGAGGTACCAGGACCAGCATCAGCAG
GCACGGGCTGGTAAGGTTTGGGGTGGGTTGGGGCAGCCTCCAGATGTGAGGAGAAATGAAGGCTGCCAAT
GCACAGTCCATACTGCTGCCAGCACCTCGGTTCCCCAGGAGCCCGTCCGGGCCTGCTCCAGCAGCTCACT
CATCATGTGGCAAGGTGGCCTTAACAGAAAACAACAGAGTACACTCATTAACGCTGTTTATAAACAACAC
AATATCAATATTGTTGATTATTATGCTATATAACAGGTGAGTGACT
>Trf.3572.6 CDS=273-605
CTCTGACGCAGTGACTTCCCGTGCTATATAAGAGGGAGGCTCAGACATCTTACTTTCTTTTTGGAGTGGC
TGAAGAAGGTCCTGTAAGACCGAAACGTTCCACTTATCCATGTTTACTACCTGTCGTTTGCTGTTCTGCA
ATAAAAGGTAAAACTTAATTAAGCATTCCTGCAGTTTTTTATTAATAATTAACGGCCTAAGGCCCGCATG
GGCATAGTGTCCCACCACGTGATGAGACGTCCGCTCGTCTAGGAGCGCGGTTAGCACGGCAAATGGGCAA
GTCACCGACCGCCACCCTGAAGCTACGCACACAGCTGGTGCACATCTCGACGGGGAGTGACGCCGATGGA
GCTGCGCGTGAGGCCTTACACCCCGAAGCTACAAGGAACGGGGGTATGTGGAGCCACGTGAGTCACGTAG
ACGGGGGGAACGGAGCCACAGCTGCCCGGAGGAGGTCCACGACGCGACCACGAGGGGTCGCCATTCCGAC
GCCGCAGCTACAGACCGCAGCGCAGGGAGGACGCGTGTTAGCGCACAGACTCGACGGCGGAGCTACACGC
TACATGCTAGCGGCCACGTGGGTTTACAGGAGACACTTAGCCTAGCGGGCCTCATCAACGACAGCGCCAG
AG
>Trf.3570.10 CDS=203-652
GGTTAGGGTTAGGGTTAGGGTTAGGTTTAGAGTTGGGGTTTGGGTAGTCCTCAATGTAAAAACAAAGCAG
GATCACCCGTGCACTGGCCATACTGGTGCGGACATCCCTGTCCCCCAGGGGTCCGGCCCGGATCTGCTCC
AGTCGTTCACTCATCAACGTGTGGCAGAGTGGCCTTAAAATATCAGAGAACACATATTAGTGATGATTTT
ACAACATTGTTCTATCATTCAGAGGGCAATCTGGACAACAGGTCCTAGAGCCCCCACCTTTTTTCCTCCA
TTACCCTTCAATGAGTGTTACAGTGAAATGTGTCCTGACAGTATAACTGCAACAATGTCAGCACTGTTTG
GCTTGATACATTGTTGTGTAATAATCATAATAAAACATCATAAAACTGTACACTATGCTAACATGTATAT
ACACAATTTGGTTTTCAATACAGTTATTGGGTTCAGGCATGAAATCACCATGATTATAATTATTATTATT
ATTATGTGTTTTATTCTCTATTTTTTCTCTCTCTTCCCTTTCATCCGCAGGTTGTCCAGTCGTTTGGCTC
CCTCCTGTGGACCTCTGGCGCTGTCGTTGATGAGGCCCGCTAGGCTAAGTGTCTCCTGTAAACCCACGTG
GCCGCTAGCATGTAGCGTGTAGCTCCGCCGTCGAGTCTGTGCGCTAACACGCGTCCTCCCTGCGCTGCGG
TCTGTAGCTGCGGCGTCGGAATGGCGACCCCTCGTGGTCGCGTCGTGGACCTCCTCCGGGCAGCTGTGGC
TCCGTTCCCCCCGTCTACGTGACTCACGTGGCTCCACATACCCCCGTTCCTTGTAGCTTCGGGGTGTAAG
GCCTCACGCGCAGCTCCATCGGCGTCACTCCCCGTCGAGATGTGCACCAGCTGTGTGCGTAGCTTCAGGG
TGGCGGTCGGTGACTTGCCCATTTGCCGTGCTAACCGCGCTCCTAGACGAGCGGACGTCTCATCACGTGG
TGGGACACTATGCCCATGCGGGCCTTAGGCCGTTAATTATTAATAAAAAACTGCAGGAATGCTTAATTAA
GTTTTACCTTTTATTGCAGAACAGCAAACGACAGGTAGTAAACATGGATAAGTGGAACGTTTCGGTCTTA
CAGGACCTTCTTCAGCCACTCCAAAAAGAAAGTAAGATGTCTGAGCCTCCCTCTTATATAGCACGGGAAG
TCACTGCGTCAGAGGGCACTCTGGACGGCAGGTCCTAGAGCCCCACCTTTTTCCCTTTCTCCCATTACCC
TTCAATGAGTGTTACAGTGAAATGTGTCCTGATAGTATAATTACAACAATGTCAGCACAGTTTGGCTTGA
TTAATTGTTATATAATAATATTAATAAAACATCATAAAACTGTACACTATGATAACATGTATATACACAA
TTTGGTTTTAAATACAGTTGTTGGGTTCAGGTGTGCAAAAAGAATGGTTGGGTTAAGGCATACAGACAAA
TTAGTTGAGGTCAGGGATACAATAATGGGATAGTAGATCCTTAAAACATGAAAGTAAATGTGAAGATTGA
GACCAGTCGGAGAGTCCTGGGGGCAGGACCGCCGGGAGACGAGGACTGGCTCCAGCAGGCGCGGGCTGGT
TAGGTTTAGAGTTGGGGTTTGGGTAGTCCTCAATGTAAAAACAAAGCAGGATCACCCGTGCACTGGCCAT
ACTGGTGCGGACATCCCTGTCCCCCAGGGGTCCGGCCCGGATCTGCTCCAGTCGTTCACTCATCAACGTG
TGGCAGAGTGGCCTTAAAATATCAGAGAACACATATTAGTGATGATTTTACAACATTGTTCTATCATTCA
GAGGGCAATCTGGACAACAGGTCCTAGAGCCCCCACCTTTTTTCCTCCATTACCCTTCAATGAGTGTTAC
AGTGAAATGTGTCCTGACAGTATAACTGCAACAATGTCAGCACTGTTTGGCTTGATACATTGTTGTGTAA
TAATCATAATAAA
>Trf.4178.1 CDS=848-1174
TAATTCTTCAGCCAAACGACGTAACAGAAGAACTTGGAAAGGACGGCCGAGTTCAACCTGTGCAGAGAAC
ATGCATGGCCGAGAGCCACTGCGGTAAGTTAAATGTTTAATGAACCTTTATTCTTATTTACTCGTGAGTG
AAAGGCAGTGTTTGAGCACTGAATGCTAAAGGCTAATAGGAACGTGACGAGTTAGTTTAGCTTAGCTAGT
GAGGCTGTGGGCTCGTTATTGGGCGGCTTTACAGACGCTCTGTGGAAACGTAGCAGTGGAAACGTGTTGT
GAAAATGTTTTTGGTCCACTTTGCAAAGAGAGCTAACATAAGTTCTCTGTGCGTGTCACTTCTTGCAGAG
AACCCTCTCATGCTCATCCCCAACACTCATAGGTCAAAACAGAAAAGGTCACGTTAAAATCTTCACGAGT
GTCTTAATGTTGTATCTTTTGTTGCAGCTGTTTAACTGAAGTATTGGTTTGAATATATTAACATGTTGGA
ACTGTAGTTTGTGTTGTTGCTAAATGGTACATTTTACTAGGGCTACTGTATTAATCATCTTGATCATGTT
CATCTTTTGTGTCAGATTGATGAGTTCAGAAGATTGAGGACAGTTCATCTGGAGCAAACCACTACCAAAC
TCTTGATGATATTCTGGACAAAGATGGGTTGCACGGACTAAAATGAGTCCGATGCTGGATTCAGCTTGAT
AAAGTTTAAACAATAATTGTTGTTAAATTATGTTAGACTCGTATACACAGAGAATATAAATTGATTTGAA
CACATTCAATATTTGTGTTGGTCATGCACAAGTTCAAATTCCAGTTTAAACATTGCCATTCCTCCTGATT
TCCTACAATGTCAATGTCCAGACAAGTTAAATTTACTTCTGTCTGTTTAACAGCAACATGTTGCAAGCAG
AAGAAACTTCATCATCCGCTGCTGGTGGAGATGCTTCAAGAGTCTGGTGAGGAACTCCATCAATTCCAGG
ATATCAGCGAAGAGGCCATCAAGAGGACAATGCTCATCATCTCTTGGAGAACTTTGTCCGTCATAGAAAT
GCATCACAGGAAGACTTCCCCCTGTCCATGTGTCAGATGGACATCAAGGGAAAAGAAGTTCTCTATGACT
GTTAAAATGGCTTGCCTTCTGCTTTATCATTGCAATGAACTTGACCAAAGTTGAAATACACATTTAAAAT
GTTTCAGAAGCTCTTTCTTAACGTTGCTTGATGGCCTGAATATATCTCTCCAGACTATAAGTTATATTGG
TGCATGTCTGTAAACAGTTAACTCTTTCCAAGTGTTGACAAATAAAGGTGCTGTTTTGTGGAAGAC
>Trf.4178.2 CDS=366-692
TAATTCTTCAGCCAAACGACGTAACAGAAGAACTTGGAAAGGACGGCCGAGTTCAACCTGTGCAGAGAAC
ATGCATGGCCGAGAGCCACTGCGATTGATGAGTTCAGAAGATTGAGGACAGTTCATCTGGAGCAAACCAC
TACCAAACTCTTGATGATATTCTGGACAAAGATGGGTTGCACGGACTAAAATGAGTCCGATGCTGGATTC
AGCTTGATAAAGTTTAAACAATAATTGTTGTTAAATTATGTTAGACTCGTATACACAGAGAATATAAATT
GATTTGAACACATTCAATATTTGTGTTGGTCATGCACAAGTTCAAATTCCAGTTTAAACATTGCCATTCC
TCCTGATTTCCTACAATGTCAATGTCCAGACAAGTTAAATTTACTTCTGTCTGTTTAACAGCAACATGTT
GCAAGCAGAAGAAACTTCATCATCCGCTGCTGGTGGAGATGCTTCAAGAGTCTGGTGAGGAACTCCATCA
ATTCCAGGATATCAGCGAAGAGGCCATCAAGAGGACAATGCTCATCATCTCTTGGAGAACTTTGTCCGTC
ATAGAAATGCATCACAGGAAGACTTCCCCCTGTCCATGTGTCAGATGGACATCAAGGGAAAAGAAGTTCT
CTATGACTGTTAAAATGGCTTGCCTTCTGCTTTATCATTGCAATGAACTTGACCAAAGTTGAAATACACA
TTTAAAATGTTTCAGAAGCTCTTTCTTAACGTTGCTTGATGGCCTGAATATATCTCTCCAGACTATAAGT
TATATTGGTGCATGTCTGTAAACAGTTAACTCTTTCCAAGTGTTGACAAATAAAGGTGCTGTTTTGTGGA
AGAC
>Trf.4886.3 CDS=241-843
GAGATGTCAGTGACATTAGCCAGCAAGTCAAGCGAGGTCAGGGAAGATAGTGTGAATCTGATGGCGTCTG
ACGATAGGCCAAAGTACGGATGGCGATCTCACGTTTCAGGTAAAAATAACTATATTCCTGCACATCGTTC
ACTGGAACAGAAACAGCAGCTGGAGTAATTATAAAAAGTGTGGTGGGCTGGAGCCGCTGCAGTGTGTCTG
GGCTTTCTTCTGCTGGCTCTGATCTTAGGCATGGTGGCACACAATTCCAAGGCTCTCGGCCATCAGGACT
CAAAGTGTACAAACCTGATCTACAGCCTGACCGTGGACAGAGACACTCTGAGAGACGAGCGGGATCAGCT
GAAGATGAAGGCCTTCAACCTGACCAAAGAGATGGAGGCGCTGCAGACCCAATACAACGCCATGGCTGTG
AGTCGAGATGCGCTGCAACGGGAGGTCGACAGGGTCAACCTCAGCAGAAGAGAACCTTGCCAGCAAGGAT
GGAAATCGTACAGAGACAAGTGCTACTATTTCTCTACTGTGACGAAAACTTGGGAAAACAGCAGGAAAGA
CTGTCAGGAAAGAGGAGCGGACCTGGTGATCATAACCACTAAAGAAGAGCTGAATTTTGTTGCCAAATCA
AATCCGCTAACCTGGATCGGTCTGTCGGACAAGGAGCAGGAGGCCACGTGGAAGTGGGTGGATGGGACTG
TTATGTTAAGTGAGGGATTCTGGGAAGCGGGGGAGCCCAATAATATTAATTCCAACGAGCATTGTGCCGA
GGTCTCGCTCTCAAAAATGAAATTTAATGATGTGCTTTGTGAGAAACTATTGCCATGGGCATGTGAGAAT
TAAGGTCTCGTGGGCATTTCTTTGTTTTTCAGTTGATGCCATTTAGTCCCCACCATTTTATTGTCTGATT
ATTATTACTCTTACTGTAGTTGGTCTGGAAATATATATAGACAGTCTGATTATTAACGTTAGTGTCAAAT
ATACTGTTACTTTAGAAATAAAATAGAAAACACTTCAATATAAATAAAGGGGATGAATCCATTTAAAAAA
ATGGCGTTGAATTGTCTTCGCATTGCCTATGCATATGTTGTTCTGGATTTTATGAGTGATTCAAAGTGAT
TCAAAGCAAAAATATGTAACGCACACTGTGTCTTGTTTCTTGCACTGATTCTATAATGAACAATAAACCT
GAAAATGTAATAATTGATAGGCTCATGTTGTATTCATTTCTGGCTTCCTGTCATTGATTGTATGGCCTCC
AGAGACTTTGCACCTATA
>Trf.5005.1 CDS=249-923
AACCTTTGTTCGGATTTCCACTCTTAAAGTAGTTCTTTGGCATGTTATATTTCCGAGTTCACAATGAGCA
CTTGAATGCAGCATCGTTCCACCCCAAAGAATCAACAGACGTTTGAAGCTTCCGTCCGAAAACAACGAAT
TAAACTGCAGAGATTGAAGTCTCTTCCTGGTCGGTCCATTGAGGGAGGGTCGAGGAGCGGAAGCAGCAGC
TGGAAACATATTGAAGACTTCTGGTCTCCAGAGGTGTCATGGCGTCCACGTCCGTCATCACCGATGCAGG
AGTGGTGGTCGTCACACAGGTCATTCCTAAGGACACTGGCATCCCGCTCCAGACCGCCTCCCCCCAACAG
GCCCCGCCCACTTGTCCCGCCTCCAAGATGGACGACAGGATAGCGGTCTTCCTGCAGGGGAAGCCACGGG
AACTCGGGATCGTTCAGGTCTTCGTGGGCTGGCTGTGTGTGTTCTTCAGTCTGACCTCCCTCTTCTCACC
GATCCTGGTCCTTCATGCTCCGCTCAGCCTCGGCGTCGCCTTCGTGGTCTCTGGCTCGCTTGCTGTGTCG
GCGGCGAAGCGGACTTCAGACGGACGCGTCTGGGCGTCCCTGGTGTCCGGCCTGGTCAGCTTCCTGCTGG
GCTTGGGGGGTGTGGCCTATCTCTGCTGGCTGCTGGCGGGGAGCCCCGCCTCCAAACACCTGTGTGACAG
CGACGCCTTCAAGCTCACCGACCAGCAGGAGGCCCGATGCAGGAAGAACTTCATCTGGCTGAATCTGTGT
GTCTACGGGCTTCAGGGTCTCCTCCTGGTTCTGCTGGTCCTGCAGGTTTGTCTCACCCTCACCGCCTCCA
TCTTCTCCGTCAGAGCCCTTCGATGCCGCGACGGCCACGCCCCCTTTAAGGCCGAGCTCGACACTGCCGC
CCTGCTGGACTGACAGGAAACAAAACCAGTAATACCAGTGCAGATACTTCTACTCAGTAATACTGCAGTA
ATGCAGCAGAGTACCACTGTTCTGTCATCATACTCCATCAGCTGTACTTCTCTCTCAGCAGCTCTTAAAG
GGACAGTACTTGTTAATCAGCATGTTTCTCTCTGCAGCAGCTCTTAAAGGGACAGTACTTGTTAATCAGC
ATGTTTCTCTCTGCAGCAGCTCTTAAAGGGACAGTACTTGTTAATCAGCATGTTTCTCTCTGCAGCAGCT
CATCTTTCTTGTATCATCTTTCAAGACCTTTAACATATTTTGTACAGATGAATTTACCACAGAAGCTGTT
GACTCTTTAATTGTTAATTCTCAAAAGCTGGAGCGTCGGTTCTGAATATGAGAGGAAGTCTGTGTTGTTG
TTTTAAATACATTTTGTACATGTATTCAATAAATTGATTTATTTCCCACGTTA
>Trf.5005.2 CDS=155-829
AACCTTTGTTCGGATTTCCACTCTTAAAGTAGTTCTTTGGCATGTTATATTTCCGAGTTCACAATGAGCA
CTTGAATGCAGCATCGTTCCACCCCAAAGAATCAACAGACGTTTGAAGCTTCCGTCCGAAAACAACGAAT
TAAACTGCAGTGTCATGGCGTCCACGTCCGTCATCACCGATGCAGGAGTGGTGGTCGTCACACAGGTCAT
TCCTAAGGACACTGGCATCCCGCTCCAGACCGCCTCCCCCCAACAGGCCCCGCCCACTTGTCCCGCCTCC
AAGATGGACGACAGGATAGCGGTCTTCCTGCAGGGGAAGCCACGGGAACTCGGGATCGTTCAGGTCTTCG
TGGGCTGGCTGTGTGTGTTCTTCAGTCTGACCTCCCTCTTCTCACCGATCCTGGTCCTTCATGCTCCGCT
CAGCCTCGGCGTCGCCTTCGTGGTCTCTGGCTCGCTTGCTGTGTCGGCGGCGAAGCGGACTTCAGACGGA
CGCGTCTGGGCGTCCCTGGTGTCCGGCCTGGTCAGCTTCCTGCTGGGCTTGGGGGGTGTGGCCTATCTCT
GCTGGCTGCTGGCGGGGAGCCCCGCCTCCAAACACCTGTGTGACAGCGACGCCTTCAAGCTCACCGACCA
GCAGGAGGCCCGATGCAGGAAGAACTTCATCTGGCTGAATCTGTGTGTCTACGGGCTTCAGGGTCTCCTC
CTGGTTCTGCTGGTCCTGCAGGTTTGTCTCACCCTCACCGCCTCCATCTTCTCCGTCAGAGCCCTTCGAT
GCCGCGACGGCCACGCCCCCTTTAAGGCCGAGCTCGACACTGCCGCCCTGCTGGACTGACAGGAAACAAA
ACCAGTAATACCAGTGCAGATACTTCTACTCAGTAATACTGCAGTAATGCAGCAGAGTACCACTGTTCTG
TCATCATACTCCATCAGCTGTACTTCTCTCTCAGCAGCTCTTAAAGGGACAGTACTTGTTAATCAGCATG
TTTCTCTCTGCAGCAGCTCTTAAAGGGACAGTACTTGTTAATCAGCATGTTTCTCTCTGCAGCAGCTCTT
AAAGGGACAGTACTTGTTAATCAGCATGTTTCTCTCTGCAGCAGCTCATCTTTCTTGTATCATCTTTCAA
GACCTTTAACATATTTTGTACAGATGAATTTACCACAGAAGCTGTTGACTCTTTAATTGTTAATTCTCAA
AAGCTGGAGCGTCGGTTCTGAATATGAGAGGAAGTCTGTGTTGTTGTTTTAAATACATTTTGTACATGTA
TTCAATAAATTGATTTATTTCCCACGTTA
>Trf.5005.3 CDS=249-794
AACCTTTGTTCGGATTTCCACTCTTAAAGTAGTTCTTTGGCATGTTATATTTCCGAGTTCACAATGAGCA
CTTGAATGCAGCATCGTTCCACCCCAAAGAATCAACAGACGTTTGAAGCTTCCGTCCGAAAACAACGAAT
TAAACTGCAGGAGTGGTGGTCGTCACACAGGTCATTCCTAAGGACACTGGCATCCCGCTCCAGACCGCCT
CCCCCCAACAGGCCCCGCCCACTTGTCCCGCCTCCAAGATGGACGACAGGATAGCGGTCTTCCTGCAGGG
GAAGCCACGGGAACTCGGGATCGTTCAGGTCTTCGTGGGCTGGCTGTGTGTGTTCTTCAGTCTGACCTCC
CTCTTCTCACCGATCCTGGTCCTTCATGCTCCGCTCAGCCTCGGCGTCGCCTTCGTGGTCTCTGGCTCGC
TTGCTGTGTCGGCGGCGAAGCGGACTTCAGACGGACGCGTCTGGGCGTCCCTGGTGTCCGGCCTGGTCAG
CTTCCTGCTGGGCTTGGGGGGTGTGGCCTATCTCTGCTGGCTGCTGGCGGGGAGCCCCGCCTCCAAACAC
CTGTGTGACAGCGACGCCTTCAAGCTCACCGACCAGCAGGAGGCCCGATGCAGGAAGAACTTCATCTGGC
TGAATCTGTGTGTCTACGGGCTTCAGGGTCTCCTCCTGGTTCTGCTGGTCCTGCAGGTTTGTCTCACCCT
CACCGCCTCCATCTTCTCCGTCAGAGCCCTTCGATGCCGCGACGGCCACGCCCCCTTTAAGGCCGAGCTC
GACACTGCCGCCCTGCTGGACTGACAGGAAACAAAACCAGTAATACCAGTGCAGATACTTCTACTCAGTA
ATACTGCAGTAATGCAGCAGAGTACCACTGTTCTGTCATCATACTCCATCAGCTGTACTTCTCTCTCAGC
AGCTCTTAAAGGGACAGTACTTGTTAATCAGCATGTTTCTCTCTGCAGCAGCTCTTAAAGGGACAGTACT
TGTTAATCAGCATGTTTCTCTCTGCAGCAGCTCTTAAAGGGACAGTACTTGTTAATCAGCATGTTTCTCT
CTGCAGCAGCTCATCTTTCTTGTATCATCTTTCAAGACCTTTAACATATTTTGTACAGATGAATTTACCA
CAGAAGCTGTTGACTCTTTAATTGTTAATTCTCAAAAGCTGGAGCGTCGGTTCTGAATATGAGAGGAAGT
CTGTGTTGTTGTTTTAAATACATTTTGTACATGTATTCAATAAATTGATTTATTTCCCACGTTA
>Trf.5049.1 CDS=1282-2034
GGTTTGGGGGCCTCATCCTATAAAGATAAGACAGGACCCCCGATGCACTGTCCATCGTGAGACCGGTCCA
AGGATCCACAGAGCCCACCTGGAGATCTCAGTCGCTCTTCCATCCTGGATCAGGTAAGTTGAACCTTGTA
AAAGAACACATCATTATTATCACGTCTTGTACTCAACACATCATACATATACAGTCTTGCATTTTTGTAT
GTTTTCAACCAGTGTTGATTTAAATTGTATGCCTTATCCTATGGCACCCTCTGTTGGTGTCTCATGGTAG
GTACAACACCATCATGTGTTTTTGCTAAACATGGCCGCCGATGGTTATTAATTAAATAAAACATATATGC
CGTCTACTGTCTTATTCTTGCTTTCCACTCTCCTTTCTTTCTCCTCGCCGGTTCCGCAGTCCTCTGTGTG
GCTCCCACCTCGCAGGCCCGCCGGGTTCCGTGGTCCTGAGTCGCTGCTCCGTCACGACAGCTATCGCGTG
CCTGATACCCCTCGGGGCTGAACCTGAGACGTAATCCCGTCGTTTCAGTTCCGTCCGGTGGAGGTGCTCC
GTCTGGTCCGGTCCCGTGTAAAGCACGCTGAATTGAGCATTGCCCAGCTCGCCGGCCATCGCTCTCATAG
GGGCGGTTCTCTCCGGGGCTGTTACGGTGTTTTCGGCTCCTCTGGCAGCGAAGCTCGCACGCCACGCCAC
GCGTCGCTTCACCCGTGATTCTACGGAGTAAACGGCTCCGACTTGACCCAGCGGGCCTACATTATCATCG
TTATATTAAAAAATAAAAGTCCAGAATATTAAATTCAATTTTACCTTTTATTTTCAGGTGTAACAGGTGG
AGCACGGGACGTTTCGATCTCTTTAGATCTTTTTCAACCGTGTAAAAGAAAGCCGACACAGAACTGAGCT
GTTTTATAGGACAGCTTGCATGTGGGAGGGGCGTAGAGGTGCGTGCTCAAGCGCAGCAGTGAGGTGCTGC
GACGCGCCGACAGCCCATTGTGTCCCTTAATTACATGCATCATATTGTAATACAGTACAAATTATTGATT
AACAACATATGACAAGCTGTGAACATAATTGGTTTAAATAACCTTACACATGGTGTCTTAAATATGCTGC
ATCATTGAAACTATATTATTGACAATATGACAGTTTTTACATATATACATATTGAACACTTTAGGTTTCT
TTTCAATATGTATACCCACTCTTGTTGTGGTTAGACGTAGAGCCGAGTGGTTGAGGTTAGAAGAGAGGAG
AGGACAAGTTTGTAATTAAAGATGCACAGCAGGAATGATGAACAAAGGATGAGAGTTGAAGGAGAGGTCC
AGGTTGGCTCCACCGCAGATCCAGGACCAGAACCAGGAGGCACTCGCTGGCTGTACCCAGCAGAGAGCAC
CTTCCTGGGTAAGAGAGAACCACAGACCCCCTGCCACATCCATAGGCTGTACCCAGCAGAGAGCACCTTC
CTGGGCTGTACCCAGCAGAGAGCACCTTCCCTGGGTAAGAGAGAACCACAGACAACCCACAGCCACATCC
ATGGGCTGTGCCCAGCGGAGACCACCTTCCTGGGTAAGAGAGAACCACAGACCCCCCCCTGCCACATCCA
TAGGCTGTACCCAGCAGAGAGCACCTTCCCTGGTGCCAAAGCCCCCCCCTGCCATGGTTGTAAGCTGTAC
CCAACAGAGAGCACCTTCTCTGGGTACTATACAGTGCCAAAGCCCCCCCCTGCCATGGTTGTAAGCTGTA
CCCAGCAGAGAGCACCTTCTCTGGGTACTATACAGTGCCAAAGCCCCCCCCCTGCCATGGAGCTAAGCTG
TACCCAGCAGAGAGCACCTTCTCTGGGTACTATACAGTGCCAAAGCCCCCCCCCCTGCCATTGTCCAAAC
CCCTACCCCGAGACATGCACCCTCTCCTGGGTACCTGATCTTGACCTGGACCTGCCCCCCTCCGGAGGTC
CGGACGTGGGCCCCGGTCTGGCTGTGTGTCGGGACCCCCCGGCGGAGCCCCGATCCCGAATCCCAGCTTC
CTAG
>Trf.5058.1 CDS=440-757
GGCAAAGCGAGACGTTTCGCTCTTGTTCGAGCTTCTTCAGTCGCTAGAGAGAGAAAATGTCCGTCGCCTC
AGTCTTATATATGGCATGGGGAAGCCCTGGGGTCAGAGGGCATAGCAGAGGGCAGTGCTCGACCGCGCAG
GTCCTAGTGCCCCCCTCTTTCCTCCCTTTCTTATCATCACCCTTCAATGTGTGTTACAGTATTATGTGAT
AACAATGGTATCATTAACAACAATATGGCACAGTTTGGCTTTATAAATTGTTATATAATAATATAGATCA
TCATAAAACTGTACACTATAATAACTTATATTCCTCATTGGGATTTATATCAAGTTATAGGGTTCAAGCA
TGCACACAGACTGGTTGAGATTAGGCGTATACACAGATAGGTTGTGATTAGAATTAACAGTATTGGAACA
GTTAGTCCTAAGAGTGAAGATGAAGATGAGGAGTAGCCGGAGAGCCATGATGGTCGGACACCCGAGGTAC
CAGGACCAGCATCAGCAGGCACGGGCTGGTAAGGTTTGGGTTGGGATGGGGCAGCCTCCAGATGTGAGGA
GAAATGAAGACTGCCAATGCACAGTCCATACTGTTGCCAGCACCTCGGTCCCTCACGAGCCCGACCTGGC
CAGCTCCAGCAGCTCACACATCATGTTGCAAGGTGGCCTTAACAAAAACAACAGAGTACACTCATTAACG
CTGTTTATAAACAACACAATATCAATATTGTTGATTATTATGCCCTATAACAGGTGAGTGACTGTAAAAT
GCATTATGTGTGCTTTTTTTCTCTTCCTCCATTTTCTCTCTCCTCAGGACGTCCCGTGATGTGTAGTTCG
GTCCTGGAGTCCTCTGGTTCTGTTGCCGGTGCGGCCCGCTAGGCCCGGTCTCTCCCTGAAGTCCACGTCT
CCGCTAGCATGTAGCGTGTAGCTCCGTTCTCGCGTCTGGCTGCAGGATGTGCGTCCCCCGTGCGGGGGTC
TTGGCTCCGGTGTCAGACTTATGGCTCCTTATGTCCGCGTCCTTCTCACCGAAGGCTTGGCTTCGTTTGG
CTCCGGCTCCGCGACTCACTGCGGCTCTACTTACCCCCGGTATTAGTCGCATCGGGTGATAAGGCCTCGC
GTGCAGCTCTATCGGCGTCATCTTTGCGATGCACCTGACTGTGCGCGGAGTTTACAAGTGTCCGCCAGAG
GCCCGTTCATCTGCCATTCTCCTCGCGCCGAACAACGAGCGGTGGTCTAATTGACGTGGTGGGAGGCCGG
GCCCCTGCGGGCCCTTAGCCTTTAATCCTTAATAAAAATCAGGAAACTTTATAAAGTTTTTACCTTTTTT
ATTTTTATAGGTCAGGCACCAGGCAAAGCGAGACGTTTCGCTCTTGTTCGAGCTTCTTCAGTCGCTAGAG
AGAGAAAATGTCCGTCGCCTCAGTCTTATATATGGCATGGGGAAGCCCTGGGGTCAGAGGGCATAGCAGA
GGGCAGTGCTCGACCGCGCAGGTCCTAGTGCCCCCCTCTTTCCTCCCTTTCTTATCATCACCCTTCAATG
TGTGTTACAGTATTATGTGATAACAATGGTATCATTAACAACAATATGGCACAGTTTGGCTTTATAAATT
GTTATA
>Trf.5059.1 CDS=1150-1530
GGTCCTGGTACCTCGGGTGTCCGACCATCATGGCTCTCCGGCTACTCCTCATCTTCATCTTCATTATTAG
GACTAACTGTTCCAATACTGTTAATTCTAATCACAACCTATCTGTGTATACGCCTAATCTCAACCAGTCT
GTGTGCATGCTTGAACCCTATAACTTTATATAAATCCCAATGAGGAATATAAGTTATTATAGTGTACAGT
TTTATGATGATCAATATTATTATATAACAATGTATAAAGCCAAACTGTGCCATATTGTTGTAAATGATAC
CATGGTTATTACATAATACTGTAACACACATTGAAGGGTGATGATAAGAAAGGGAGGAAAGAGCTGGTAA
AAAGGACCTGCGCGGTCGAGCACTGCCCTCTGCTATGCCCTCTGACCCCAGGGCTTCCCCATGCCATATA
TAAGACTGAGGCGACGGACATTTTCTCTCTCTAGCGACTGATGAAGCTCGAACAAGAGCGAAACGTCTCG
CTGTACCTGGTGCCTGACCTGTAAAAATAAAAGGTAAAAACTTTAAAGTTTCCTGATTTTTATTAAGGAA
TAAAGGCTTAGGGCCCGCAGGGGCCCGGCCTCCCACCACGTCAATTAGACCACCGCTCGTTGTTCGGCGC
GAGGAGAATGGCAGATGAACGGGCCTCTGGCGGACCCTTGTAAACTCCGCGCACAGACAGGTGCATCACA
AAGATGACGCCGATAGAGCTGCACGCGAGGCCTTATCACCCGATGCGATCAATACCGGGGGTAAGTAGAG
CCGCAGTGAGTCGCGGAGCCGGAGCCAAACGAAGCCAAGCCTTCGGTGAGAAGGACGCGGACATAAGGAG
CCATAAGTCTGACACCGGAGCCAAGACCCCCGCACGGGGGACGCACATCCTGCAGCCAGACGCGAGAACG
GAGCTACACGCTACATGCTAGCGGAGACGTGGACTTCAGGGAGAGACCGGGCCTAGCGGGCCGCACCGGC
AGCAGAACCAGAGGACTCCAGGACCGATCTTCACATCACGTGACGTCCTGAGGAGAGAGAAAATGGAGAA
AGAGAAAAAAAGCACACATAATGCATTTTACAGTCACTCACCTGTTATAGAGCATAATAATCAACAATAT
TGATATTGTGTTGTTTATAAACAGCGTTAATGAGTGTACTCTGTTGTTTTCTGTTAAGGCCACCTTGCCA
CATGATGAGTGAGCTGCTGGAGCAGGCCCGGACGGGCTCCTGGGGAACCGAGGTGCTGGCAGCAGTATGG
ACTGTGCATTGGCAGTCTTCATTTCTCCTCACATCTGGAGGCTGCCCCACCCCAACCAAACCTTACCAGC
CCGTGCCTGCTGATGCTGGTCCTGGTGCCTCGGGTGTCCGACCATCATGGCTCTCCGGCTACTCCTCATC
TTCATCTTCATTATTAGGACTAACTGTTCCAATACTGTTAATTCTAATCACAACCTATCTGTGTATACGC
CTAATCTCAACCAGTCTGTGTGCATGCTTGAACCCTATAACTTTATATAAATCCCAATGAGGAATATAAG
TTATTATAGTGTACAGTTTTATGATGATCAATATTATTATATAACAATGTATAAAGCCAAACTGTGCCAT
ATTGTTGTAAATGATACCATGGTTATTACATAATACTGTAACACACATTGAAGGGTGATGATAAGAAAGG
GAGGAAAGAGGGGGGCACTAGGACCTGCGCGGTCGAGCACTGCCCTCTGCTATGCCCTCTGACCCCAGGG
CTTCCCCATGCCATATATAAGACTGAGGCGACGGACATTTTCTCTCTCTAGCGACTGATGAAGCTCAAAC
AAGAGCGAAACGTCTCGCTGTACCTGGTGCCTGACCTGTAAAAATAAAAGGTAAAAACTTTAAAGTTTCC
TGATTTTTATTAAGGAATAAAGGCTTAGGGCCCGCAGGGGCCCGGCCTCCCACCACGTCAATTAGATCAC
CGCTCGTTGTTCGGCGCGAGGAGAATGGCAGATGAACGGGCCTCTGGCGGACACTTGTAAACTCCGCGCA
CAGACAGGTGCATCACAAAGATGACGCCGATAAAGCTGCACGCGAGGCCTTATCACCCGATGCGATCAAT
ACCGGGGGGAAGTAGAGCCGCAGTGAGTCGCGGAGCCGGAGCCAAA
>Trf.5060.1 CDS=1889-2269
CAATTAGACCACCGCTCGTTGTTCGGCGCGAGGAGAATGGCAGATGAACGGGCCTCTGGCGGACACTTGT
AAACTCCGCGCACAGACAGGTGCATCACAAAGATGACGCCGATAGAGCTGCACGCGAGGCCTTATCACCC
GATGCGATCAATACCGGGGGTAAGTAGAGCCGCAGTGAGTCGCGGAGCCGGAGCCAAACGAAGCCAAGCC
TTCGGTGAGAAGGACGCGGACATAAGGAGCCATAAGTCTGACACCGGGCCAAGACCCCGCACGGGGGACG
CACATCCTGCAGCCAGACGCGAGAACGGAGCTACACGCTACATGCTAGCGGAGACGTGGACTTCAGGGAG
AGACCGGGCCTAGCGGGCCGCACCGGCAGCAGAACCAGAGGACTCCAGGACCGATCTTCACATCACGTGA
CGTCCTGAGGAGAGAGAAAATGGAGAAAGAGAAAAAAAGCACACATAATGCATTTTACAGTCACTCACCT
GTTATAGAGCATAATAATCAACAATATTGATATTGTGTTGTTTATAAACAGCGTTAATGAGTGTACTCTG
TTGTTTTCTGTTAAGGCCACCTTGCCACATGATGAGTGAGCTGCTGGAGCAGGCCGGACGGGCTCCTGGG
GAACCGAGGTGCTGGCAGCAGTATGGACTGTGCATTGGCAGTCTTCATTTCTCCTCACATCTGGAGGCTG
CCCCACCCCAAACCTTACCAGCCCGTGCCTGCTGATGCTGGTCCTGGTACCTCGGGTGTCCGACCATCAT
GGCTCTCCGGCTACTCCTCATCTTCATCTTCATTATTAGGACTAACTGTTCCAATACTGTTAATTCTAAT
CACAACCTATCTGTGTATACGCCTAATCTCAACCAGTCTGTGTGCATGCTTGAACCCTATAACTTTATAT
AAATCCCAATGAGGAATATAAGTTATTATAGTGTACAGTTTTATGATGATCAATATTATTATATAACAAT
GTATAAAGCCAAACTGTGCCATATTGTTGTAAATGATACCATGGTTATTACATAATACTGTAACACACAT
TGAAGGGTGATGATAAGAAAGGGAGGAAAGAGGGGGGCACTAGGACCTGCGCGGTCGAGCACTGCCCTCT
GCTATGCCCTCTGACCCCAGGGCTTCCCCATGCCATATATAAGACTGAGGCGACGGACATTTTCTCTCTC
TAGCGACTGATGAAGCTCAAACAAGAGCGAAACGTCTCGCTGTACCTGGTGCCTGACCTGTAAAAATAAA
AGGTAAAAACTTTAAAGTTTCCTGATTTTTATTAAGGAATAAAGGCTTAGGGCCCGCAGGGGCCCGGCCT
CCCACCACGTCAATTAGATCACCGCTCGTTGTTCGGCGCGAGGAGAATGGCAGATGAACGGGCCTCTGGC
GGATACTTGTAAACTCCGCGCACAGACAGGTGCATCACAAAGATGACGCCGATAGAGCTGCACGCGAGGC
CTTATCACCCGATGCGATCAATACCGGGGGTAAGTAGAGCCGCAGTGAGTCGCGGAGCCGGAGCCAAACG
AAGCCAAGCCTTCGGTGAGAAGGACGCGGACATAAGGAGCCATAAGTCTGACACCGGAGCCAAGACCCCC
GCACGGGGGACGCACATCCTGCAGCCAGACGCGAGAACGGAGCTACACGCTACATGCTAGCGGAGACGTG
GACTTCAGGGAGAGACCGGGCCTAGCGGGCCGCACCGGCAGCAGAACCAGAGGACTCCAGGACCGATCTT
CACATCACGTGACGTCCTGAGGAGAGAGAAAATGGAGAAAGAGAAAAAAAGCACACATAATGCATTTTAC
AGTCACTCACCTGTTATAGAGCATAATAATCAACAATATTGATATTGTGTTGTTTATAAACAGCGTTAAT
GAGTGTACTCTGTTGTTTTCTGTTAAGGCCACCTTGCCACATGATGAGTGAGCTGCTGGAGCAGGCCCGG
ACGGGCTCCTGGGGAACCGAGGTGCTGGCAGCAGTATGGACTGTGCATTGGCAGTCTTCATTTCTCCTCA
CATCTGGAGGCTGCCCCACCCCAACCAAACCTTACCAGCCCGTGCCTGCTGATGCTGGTCCTGGTGCCTC
GGGTGTCCGACCATCATGGCTCTCCGGCTACTCCTCATCTTCATCTTCATTATTAGGACTAACTGTTCCA
ATACTGTTAATTCTAATCACAACCTATCTGTGTATACGCCTAATCTCAACCAGTCTGTGTGCATGCTTGA
ACCCTATAACTTTATATAAATCCCAATGAGGAATATAAGTTATTATAGTGTACAGTTTTATGATGATCAA
TATTATTATATAACAATGTATAAAGCCAAACTGTGCCATATTGTTGTAAATGATACCATGGTTATTACAT
AATACTGTAACACACATTGAAGGGTGATGATAAGAAAGGGAGGAAAGAGGGGGGCACTAGGACCTGCGCG
GTCGAGCACTGCCCTCTGCTATGCCCTCTGACCCCAGGGCTTCCCCATGCCATATATAAGACTGAGGCGA
CGGACATTTTCTCTCTCTAGCGACTGATGAAGCTCAAACAAGAGCGAAACGTCTCGCTGTACCTGGTGCC
TGACCTGTAAAAATAAAAGGTAAAAACTTTAAAGTTTCCTGATTTTTATTAAGGAATAAAGGCTTAGGGC
CCGCAGGGGCCCGGCCTCCCACCACGTCAATTAGATCACCGCTCGTTGTTCGGCGCGAGGAGAATGGCAG
ATGAACGGGCCTCTGGCGGACACTTGTAAACTCCGCGCACAGACAGGTGCATCACAAAGATGACGCCGAT
AAAGCTGCACGCGAGGCCTTATCACCCGATGCGATCAATACCGGGGGTAAGTAGAGCCGCAGTGAGTCGC
GGAGCCGGAGCCAAACGAAGCCAAGCCTTCGGTGAGAAGGACGCGGACATAAGGAGCCATAAGTCTG
>Trf.5061.1 CDS=8344-8724
GGGGGACGCACATCCTGCAGCCAGACGCGAGAACGGAGCTACACGCTACATGCTAGCGGAGACGTGGACT
TCAGGGAGAGACCGGGCCTAGCGGGCCGCACCGGCAGCAGAACCAGAGGACTCCAGGACCGATCTTCACA
TCACGTGACGTCCTGAGGAGAGAGAAAATGGAGAAAGAGAAAAAAAGCACACATAATGCATTTTACAGTC
ACTCACCTGTTATAGAGCATAATAATCAACAATATTGATATTGTGTTGTTTATAAACAGCGTTAATGAGT
GTACTCTGTTGTTTTCTGTTAAGGCCACCTTGCCACATGATGAGTGAGCTGCTGGAGCAGGCCCGGACGG
GCTCCTGGTGAACCGAGGTGCTGGCAGCAGTATGGACTGTGCATTGGCAGTCTTCATTTCTCCTCACATC
TGGAGGCTGCCCCACCCCAACCAAACCTTACCAGCCCGTGCCTGCTGATGCTGGTCCTGGTGCCTCGGGT
GTCCGACCATCATGGCTCTCCGGCTACTCCTCATCTTCATCTTCATTATTAGGACTAACTGTTCCAATAC
TGTTAATTCTAATCACAACCTATCTGTGTATACGCCTAATCTCAACCAGTCTGTGTGCATGCTTGAACCC
TATAACTTTATATAAATCCCAATGAGGAATATAAGTTATTATAGTGTACAGTTTTATGATGATCAATATT
ATTATATAACAATGTATAAAGCCAAACTGTGCCATATTGTTGTAAATGATACCATGGTTATTACATAATA
CTGTAACACACATTGAAGGGTGATGATAAGAAAGGGAGGAAAGAGGGGGGCACTAGGACCTGCGCGGTCG
AGCACTGCCCTCTGCTATGCCCTCTGACCCCAGGGCTTCCCCATGCCATATATAAGACTGAGGCGACGGA
CATTTTCTCTCTCTAGCGACTGATGAAGCTCAAACAAGAGCGAAACGTCTCGCTGTACCTGGTGCCTGAC
CTGTAAAAATAAAAGGTAAAAACTTTAAAGTTTCCTGATTTTTATTAAGGAATAAAGGCTTAGGGCCCGC
AGGGGCCCGGCCTCCCACCACGTCAATTAGACCACCGCTCGTTGTTCGGCGCGAGGAGAATGGCAGATGA
ACGGGCCTCTGGCGGACACTTGTAAACTCCGCGCACAGACAGGTGCATCACAAAGATGACGCCGATAGAG
CTGCACGCGAGGCCTTATCACCCGATGCGATCAATACCGGGGGTAAGTAGAGCCGCAGTGAGTCGCGGAG
CCGGAGCCAAACGAAGCCAAGCCTTCGGTGAGAAGGACGCGGACATAAGGAGCCATAAGTCTGACACCGG
AGCCAAGACCCCCGCACGGGGGACGCACATCCTGCAGCCAGACGCGAGAACGGAGCTACACGCTACATGC
TAGCGGAGACGTGGACTTCAGGGAGAGACCGGGCCTAGCGGGCCGCACCGGCAGCAGAACCAGAGGACTC
CAGGACCGATCTTCACATCACGTGACGTCCTGAGGAGAGAGAAAATGGAGAAAGAGAAAAAAAGCACACA
TAATGCATTTTACAGTCACTCACCTGTTATAGAGCATAATAATCAACAATATTGATATTGTGTTGTTTAT
AAACAGCGTTAATGAGTGTACTCTGTTGTTTTCTGTTAAGGCCACCTTGCCACATGATGAGTGAGCTGCT
GGAGCAGGCCCGGACGGGCTCCTGGGGAACCGAGGTGCTGGCAGCAGTATGGACTGTGCATTGGCAGTCT
TCATTTCTCCTCACATCTGGAGGCTGCCCCACCCCAACCAAACCTTACCAGCCCGTGCCTGCTGATGCTG
GTCCTGGTGCCTCGGGTGTCCGACCATCATGGCTCTCCGGCTACTCCTCATCTTCATCTTCATTATTAGG
ACTAACTGTTCCAATACTGTTAATTCTAATCACAACCTATCTGTGTATACGCCTAATCTCAACCAGTCTG
TGTGCATGCTTGAACCCTATAACTTTATATAAATCCCAATGAGGAATATAAGTTATTATAGTGTACAGTT
TTATGATGATCAATATTATTATATAACAATGTATAAAGCCAAACTGTGCCATATTGTTGTAAATGATACC
ATGGTTATTACATAATACTGTAACACACATTGAAGGGTGATGATAAGAAAGGGAGGAAAGAGGGGGGCAC
TAGGACCTGCGCGGTCGAGCACTGCCCTCTGCTATGCCCTCTGACCCCAGGGCTTCCCCATGCCATATAT
AAGACTGAGGCGACGGACATTTTCTCTCTCTAGCGACTGATGAAGCTCAAACAAGAGCGAAACGTCTCGC
TGTACCTGGTGCCTGACCTGTAAAAATAAAAGGTAAAAACTTTAAAGTTTCCTGATTTTTATTAAGGAAT
AAAGGCTTAGGGCCCGCAGGGGCCCGGCCTCCCACCACGTCAATTAGATCACCGCTCGTTGTTCGGCGCG
AGGAGAATGGCAGATGAACGGGCCTCTGGCGGACACTTGTAAACTCCGCGCACAGACAGGTGCATCACAA
AGATGACGCCGATAGAGCTGCACGCGAGGCCTTATCACCCGATGCGATCAATACCGGGGGTAAGTAGAGC
CGCAGTGAGTCGCGGAGCCGGAGCCAAACGAAGCCAAGCCTTCGGTGAGAAGGACGCGGACATAAGGAGC
CATAAGTCTGACACCGGAGCCAAGACCCCCGCACGGGGGACGCACATCCTGCAGCCAGACGCGAGAACGG
AGCTACACGCTACATGCTAGCGGAGACGTGGACTTCAGGGAGAGACCGGGCCTAGCGGGCCGCACCGGCA
GCAGAACCAGAGGACTCCAGGACCGATCTTCACATCACGTGACGTCCTGAGGAGAGAGAAAATGGAGAAA
GAGAAAAAAAGCACACATAATGCATTTTACAGTCACTCACCTGTTATAGAGCATAATAATCAACAATATT
GATATTGTGTTGTTTATAAACAGCGTTAATGAGTGTACTCTGTTGTTTTCTGTTAAGGCCACCTTGCCAC
ATGATGAGTGAGCTGCTGGAGCAGGCCGGACGGGCTCCTGGGGAACCGAGGTGCTGGCAGCAGTATGGAC
TGTGCATTGGCAGTCTTCATTTCTCCTCACATCTGGAGGCTGCCCCACCCCAACCAAACCTTACCAGCCC
GTGCCTGCTGATGCTGGTCCTGGTGCCTCGGGTGTCCGACCATCATGGCTCTCCGGCTACTCCTCATCTT
CATCTTCATTATTAGGACTAACTGTTCCAATACTGTTAATTCTAATCACAACCTATCTGTGTATACGCCT
AATCTCAACCAGTCTGTGTGCATGCTTGAACCCTATAACTTTATATAAATCCCAATGAGGAATATAAGTT
ATTATAGTGTACAGTTTTATGATGATCAATATTATTATATAACAATGTATAAAGCCAAACTGTGCCATAT
TGTTGTAAATGATACCATGGTTATTACATAATACTGTAACACACATTGAAGGGTGATGATAAGAAAGGGA
GGAAAGAGGGGGGCACTAGGACCTGCGCGGTCGAGCACTGCCCTCTGCTATGCCCTCTGACCCCAGGGCT
TCCCCATGCCATATATAAGACTGAGGCGACGGACATTTTCTCTCTCTAGCGACTGATGAAGCTCAAACAA
GAGCGAAACGTCTCGCTGTACCTGGTGCCTGACCTGTAAAAATAAAAGGTAAAAACTTTAAAGTTTCCTG
ATTTTTATTAAGGAATAAAGGCTTAGGGCCCGCAGGGCCCGGCCTCCCACCACGTCAATTAGATCACCGC
TCGTTGTTCGGCGCGAGGAGAATGGCAGATGAACGGGCCTCTGGCGGACACTTGTAAACTCCGCGCACAG
ACAGGTGCATCACAAAGATGACGCCGATAGAGCTGCACGCGAGGCCTTATCACCCGATGCGATCAATACC
GGGGGTAAGTAGAGCCGCAGTGAGTCGCGGAGCCGGAGCCAAACGAAGCCAAGCCTTCGGTGAGAAGGAC
GCGGACATAAGGAGCCATAAGTCTGACACCGGAGCCAAGACCCCCGCACGGGGGACGCACATCCTGCAGC
CAGACGCGAGAACGGAGCTACACGCTACATGCTAGCGGAGACGTGGACTTCAGGAGAGACCGGGCCTAGC
GGGCCGCACCGGCAGCAGAACCAGAGGACTCCAGGACCGATCTTCACATCACGTGACGTCCTGAGGAGAG
AGAAAATGGAGAAAGAGAAAAAAAGCACACATAATGCATTTTACAGTCACTCACCTGTTATAGAGCATAA
TAATCAACAATATTGATATTGTGTTGTTTATAAACAGCGTTAATGAGTGTACTCTGTTGTTTTCTGTTAA
GGCCACCTTGCCACATGATGAGTGAGCTGCTGGAGCAGGCCCGGACGGGCTCCTGGGAACCGAGGTGCTG
GCAGCAGTATGGACTGTGCATTGGCAGTCTTCATTTCTCCTCACATCTGGAGGCTGCCCCACCCCAACCA
AACCTTACCAGCCCGTGCCTGCTGATGCTGGTCCTGGTGCCTCGGGTGTCCGACCATCATGGCTCTCCGG
CTACTCCTCATCTTCATCTTCATTATTAGGACTAACTGTTCCAATACTGTTAATTCTAATCACAACCTAT
CTGTGTATACGCCTAATCTCAACCAGTCTGTGTGCATGCTTGAACCCTATAACTTTATATAAATCCCAAT
GAGGAATATAAGTTATTATAGTGTACAGTTTTATGATGATCAATATTATTATATAACAATGTATAAAGCC
AAACTGTGCCATATTGTTGTAAATGATACCATGGTTATTACATAATACTGTAACACACATTGAAGGGTGA
TGATAAGAAAGGGAGGAAAGAGGGGGGCACTAGGACCTGCGCGGTCGAGCACTGCCCTCTGCTATGCCCT
CTGACCCCAGGGCTTCCCCATGCCATATATAAGACTGAGGCGACGGACATTTTCTCTCTCTAGCGACTGA
TGAAGCTCAAACAAGAGCGAAACGTCTCGCTGTACCTGGTGCCTGACCTGTAAAAATAAAAGGTAAAAAC
TTTAAAGTTTCCTGATTTTTATTAAGGAATAAAGGATTAGGGCACGAAGGGGCCCGGCCTCCCACCACGT
CAATTAGATCACCGCTCGTTGTTCGGCGCGAGGAGAATGGCAGATGAACGGGCCTCTGGCGGACACTTGT
AAACTCCGCGCACAGACAGGTGCATCACAAAGATGACGCCGATAAAGCTGCACGCGAGGCCTTATCACCC
GATGCGATCAATACCGGGGGTAAGTAGAGCCGCAGTGAGTCGCGGAGCCGGAGCCAAACGAAGCCAAGCC
TTCGGTGAGAAGGACGCGGACATAAGGAGCCATAAGTCTGACACCGGAGCCAAGACCCCGCACGGGGGAC
GCACATCCTGCAGCCAGACGCGAGAACGGAGCTACACGCTACATGCTAGCGGAGACGTGGACTTCAGGGA
GAGACCGGGCCTAGCGGGCCGCACCGGCAGCAGAACCAGAGGACTCCAGGACCGATCTTCACATCACGTG
ACGTCCTGAGGAGAGAAAATGGAGAAGAGAAAAAAAGCACACATAATGCATTTTACAGTCACTCACCTGT
TATAGAGCATAATAATCAACAATATTGATATTGTGTTGTTTATAAACAGCGTTAATGAGTGTACTCTGTT
GTTTTCTGTTAAGGCCACCTTGCCACATGATGAGTGAGCTGCTGGAGCAGGCCGGACGGGCTCCTGGGAA
CCGAGGTGCTGGCAGCAGTATGGACTGTGCATTGGCAGTCTTCATTTCTCCTCACATCTGGAGGCTGCCC
CACCCCAACCAAACCTTACCAGCCCGTGCCTGCTGATGCTGGTCCTGGTGCCTCGGGTGTCCGACCATCA
TGGCTCTCCGGCTACTCCTCATCTTCATCTTCATTATTAGGACTAACTGTTCCAATACTGTTAATTCTAA
TCACAACCTATCTGTGTATACGCCTAATCTCAACCAGTCTGTGTGCATGCTTGAACCCTATAACTTTATA
TAAATCCCAATGAGGAATATAAGTTATTATAGTGTACAGTTTTATGATGATCAATATTATTATATAACAA
TGTATAAAGCCAAACTGTGCCATATTGTTGTAAATGATACCATGGTTATTACATAATACTGTAACACACA
TTGAAGGGTGATGATAAGAAAGGGAGGAAAGAGGGGGGCACTAGGACCTGCGCGGTCGAGCACTGCCCTC
TGCTATGCCCTCTGACCCCAGGGCTTCCCCATGCCATATATAAGACTGAGGCGACGGACATTTTCTCTCT
CTAGCGACTGATGAAGCTCAAACAAGAGCGAAACGTCTCGCTGTACCTGGTGCCTGACCTGTAAAAATAA
AAGGTAAAAACTTTAAAGTTTCCTGATTTTTATTAAGGAATAAAGGCTTAGGGCCGCAGGGGCCCGGCCT
CCCACCACGTCAATTAGATCACCGCTCGTTGTTCGGCGCGAGGAGAATGGCAGATGAACGGGCCTCTGGC
GGACACTTGTAAACTCCGCGCACAGACAGGTGCATCACAAAGATGACGCCGATAAAGCTGCACGCGAGGC
CTTATCACCCGATGCGATCAATACCGGGGGTAAGTAGAGCCGCAGTGAGTCGCGGAGCCGGAGCCAAACG
AAGCCAAGCCTTCGGTGAGAAGGACGCGGACATAAGGAGCCATAAGTCTGACACCGGAGCCAAGACCCCC
GCACGGGGGACGCACATCCTGCAGCCAGACGCGAGAACGGAGCTACACGCTACATGCTAGCGGAGACGTG
GACTTCAGGGAGAGACCGGGCCTAGCGGGCCGCACCGGCAGCAGAACCAGAGGACTCCAGGACCGATCTT
CACATCACGTGACGTCCTGAGGAGAGAGAAAATGGAGAAAGAGAAAAAAAGCACACATAATGCATTTTAC
AGTCACTCACCTGTTATAGAGCATAATAATCAACAATATTGATATTGTGTTGTTTATAAACAGCGTTAAT
GAGTGTACTCTGTTGTTTTCTGTTAAGGCCACCTTGCCACATGATGAGTGAGCTGCTGGAGCAGGCCGGA
CGGGCTCCTGGGAACCGAGGTGCTGGCAGCAGTATGGACTGTGCATTGGCAGTCTTCATTTCTCCTCACA
TCTGGAGGCTGCCCCACCCCAACCAAACCTTACCAGCCCGTGCCTGCTGATGCTGGTCCTGGTGCCTCGG
GTGTCCGACCATCATGGCTCTCCGGCTACTCCTCATCTTCATCTTCATTATTAGGACTAACTGTTCCAAT
ACTGTTAATTCTAATCACAACCTATCTGTGTATACGCCTAATCTCAACCAGTCTGTGTGCATGCTTGAAC
CCTATAACTTTATATAAATCCCAATGAGGAATATAAGTTATTATAGTGTACAGTTTTATGATGATCAATA
TTATTATATAACAATGTATAAAGCCAAACTGTGCCATATTGTTGTAAATGATACCATGGTTATTACATAA
TACTGTAACACACATTGAAGGGTGATGATAAGAAAGGGAGGAAAGAGGGGGGCACTAGGACCTGCGCGGT
CGAGCACTGCCCTCTGCTATGCCCTCTGACCCCAGGGCTTCCCCATGCCATATATAAGACTGAGGCGACG
GACATTTTCTCTCTCTAGCGACTGATGAAGCTCAAACAAGAGCGAAACGTCTCGCTGTACCTGGTGCCTG
ACCTGTAAAAATAAAAGGTAAAAACTTTAAAGTTTCCTGATTTTTATTAAGGAATAAAGGCTTAGGGCCC
GCAGGGGCCCGGCCTCCCACCACGTCAATTAGATCACCGCTCGTTGTTCGGCGCGAGGAGAATGGCAGAT
GAACGGGCCTCTGGCGGACACTTGTAAACTCCGCGCACAGACAGGTGCATCACAAAGATGACGCCGATAG
AGCTGCACGCGAGGCCTTATCACCCGATGCGATCAATACCGGGGGTAAGTAGAGCCGCAGTGAGTCGCGG
AGCCGGAGCCAAACGAAGCCAAGCCTTCGGTGAGAAGGACGCGGACATAAGGAGCCATAAGTCTGACACC
GGAGCCAAGACCCCCGCACGGGGGACGCACATCCTGCAGCCAGACGCGAGAACGGAGCTACACGCTACAT
GCTAGCGGAGACGTGGACTTCAGGGAGAGACCGGGCCTAGCGGGCCGCACCGGCAGCAGAACCAGAGGAC
TCCAGGACCGATCTTCACATCACGTGACGTCCTGAGGAGAGAGAAAATGGAGAAAGAGAAAAAAAGCACA
CATAATGCATTTTACAGTCACTCACCTGTTATAGAGCATAATAATCAACAATATTGATATTGTGTTGTTT
ATAAACAGCGTTAATGAGTGTACTCTGTTGTTTTCTGTTAAGGCCACCTTGCCACATGATGAGTGAGCTG
CTGGAGCAGGCCCGGACGGGCTCCTGGGGAACCGAGGTGCTGGCAGCAGTATGGACTGTGCATTGGCAGT
CTTCATTTCTCCTCACATCTGGAGGCTGCCCCACCCCAACCAAACCTTACCAGCCCGTGCCTGCTGATGC
TGGTCCTGGTGCCTCGGGTGTCCGACCATCATGGCTCTCCGGCTACTCCTCATCTTCATCTTCATTATTA
GGACTAACTGTTCCAATACTGTTAATTCTAATCACAACCTATCTGTGTATACGCCTAATCTCAACCAGTC
TGTGTGCATGCTTGAACCCTATAACTTTATATAAATCCCAATGAGGAATATAAGTTATTATAGTGTACAG
TTTTATGATGATCAATATTATTATATAACAATGTATAAAGCCAAACTGTGCCATATTGTTGTAAATGATA
CCATGGTTATTACATAATACTGTAACACACATTGAAGGGTGATGATAAGAAAGGGAGGAAAGAGGGGGGC
ACTAGGACCTGCGCGGTCGAGCACTGCCCTCTGCTATGCCCTCTGACCCCAGGGCTTCCCCATGCCATAT
ATAAGACTGAGGCGACGGACATTTTCTCTCTCTAGCGACTGATGAAGCTCAAACAAGAGCGAAACGTCTC
GCTGTACCTGGTGCCTGACCTGTAAAAATAAAAGGTAAAAACTTTAAAGTTTCCTGATTTTTATTAAGGA
ATAAAGGCTTAGGGCCCGCAGGCCCGGCCTCCCACCACGTCAATTAGATCACCGCTCGTTGTTCGGCGCG
AGGAGAATGGCAGATGAACGGGCCTCTGGCGGACACTTGTAAACTCCGCGCACAGACAGGTGCATCACAA
AGATGACGCCGATAAAGCTGCACGCGAGGCCTTATCACCCGATGCGATCAATACCGGGGGTAAGTAGAGC
CGCAGTGAGTCGCGGAGCCGGAGCCAAACGAAGCCAAGCCTTCGGTGAGAAGGACGCGGACATAAGGAGC
CATAAGTCTGACACCGGAGCCAAGACCCCCGCACGGGGGACGCACATCCTGCAGCCAGACGCGAGAACGG
AGCTACACGCTACATGCTAGCGGAGACGTGGACTTCAGGGAGAGACCGGGCCTAGCGGGCCGCACCGGCA
GCAGAACCAGAGGACTCCAGGACCGATCTTCACATCACGTGACGTCCTGAGGAGAGAGAAAATGGAGAAA
GAGAAAAAAAGCACACATAATGCATTTTACAGTCACTCACCTGTTATAGAGCATAATAATCAACAATATT
GATATTGTGTTGTTTATAAACAGCGTTAATGAGTGTACTCTGTTGTTTTCTGTTAAGGCCACCTTGCCAC
ATGATGAGTGAGCTGCTGGAGCAGGCCCGGACGGGCTCCTGGGGAACCGAGGTGCTGGCAGCAGTATGGA
CTGTGCATTGGCAGTCTTCATTTCTCCTCACATCTGGAGGCTGCCCCACCCCAACCAAAC
>Trf.5073.1 CDS=1-540
ATGGAGAAGGAGGTGAAGGAGGAGAGTGAAGAGGATGGAGAAGGAGTTGAAGGAGCAGAGGAGAGTGAAG
AGGATGGAGAAGGAGTTGAAGGAGCAGAGGAGAGTGAAGAGGATGGAGAAGGAGTTGAAGGAGCAGAGGA
GAGTGAAAAGGATGGAGAGGGAGTTGAAGGAGCAGAGGAGAGCGGAAAGGATGGAGAAGGAGGTGAAGGA
GCAGAGGAGAGTGAAGAGGATGGAGAAGGAGTTGAAGGAATGAGAGGAGAGCGGAAAGGATGGAGAAGGA
GGATGGAGAGGGAGTTGAAGGAGCAGAGGAGAGCGGAAAGGATGGAGAAGGAGGTGAAGGAGCAGAGGAG
AGTGAAGAGGATGGAGAAGGAGTTGAAGGAGCAGAGGAGAGTGAAGAGGATGGAGAAGGAGTTGAAGGAG
CAGAGGAGAGTGAAAAGGATGGAGAGGGAGTTGAAGGAGCAGAGGAGAGCGGAAAGGATGGAGAAGGAGG
TGAAGGAGCAGAGGAGAGTGAAGAGGATGGAGAAGGAGTTGAAGGAATGA
>Trf.5711.1 CDS=1-318
ATGAGCCGTCTTGAACCATGGCTGGTGCGCCACCTACTTTACCGCGGATATGCTGGGTCTCCTCTTGATG
TGCTGTGGCAGACATGGATAAAGCTACCAACCAAGTCATGCCTTGAGTTTAAAGGCATTGCATCACCTCA
GATGCATTTGGTGACTGAAGTAATGGCTCATGCAACTGTTGGCGCATGTAGAGCAGCTGGCCCACTGCAT
CTGACAAAGCTCAGTGAACTGACTGGTGTACCTGCCTGGGTTGTCGATACACCAGCGTGGCTCTACCTGA
ACAAGACTGGCAATGCAACTTGTCTCATGCAGACTTAATCTTGTCTCATTGCCATGTGTTAAAACATGAA
AGGGTAGCTACTGTGGATGGCACATGGGTGTTCAGCATGGCAAATTATCTTCACTCAAAGATTAAAGGTG
TAAACCCAAATACATTTGTATTTAAGTTTTGGCCGTGTGGCTGTATTGGTAACATTGCCGTATCAAATTA
CTTTTCTGGATAAAGACTAAGAACCCCAGTCAGTCCAGAATTGACTGCATAATTTACAGGAAGTGCTTTC
TGATCAGTGTAATAAACTAGTTTGATACCTACTTTGTCTACACAACTCGTTTGTACACTAGTCACTTAAG
TGAGGTTTAATCTTTATCTCAGTATAGTACTGTGTTTAGCAAACTACATGTTTTCATTAACCCATGTACT
GATGGCAGGGTCTACCATGT
>Trf.6293.1 CDS=323-760
GGAAGCTAACCGATGAGTATGACTCCGCCCCTTGAAGGGCTTAGCCGTTCTCATTGCATGCTGGGAAGCT
AACCGATGAGTATGACTCCGCCCCTTGAAGGGCTTAGCCGTTCGCATTGCATGCTGGGAAGCTAACCGAT
GGAGAGGCCTTAAGCGCAGCAATGAGAGTTTATAACAACTCGCGCGAACGTTTGCAAGATTTGGACAAAG
TACGTGACTTTTTTTCCGGGAGAACTTCGGTCGCTCCGTCCCCTACTCACTGGACGCCATAAGAAACCAG
CTTCGCTTGAAGCAGCGGCGCTGACGTCATGACGGAGGAACAATGGCGGCTCCCTGGGACAAGAGCGGTG
GCAGCGAACGGGAGAGGAGAGCGAGAGAGGAGGGAAGAGAGGAATTCAATGGAAGAGAGGATGGAGTGAG
CGAGGAAATGTCAAGCCGGTGTGGAGTCTCCCGGCTGGAGCTCAGTGCGACGGAGCCCCGAGATGTTTTT
CCACCTCATCCATCCTGCAGTCTCCAGTCAGGTGGAGGGCCGCTTACTGCCAGCAGGAGGCATCCCGGTG
ACATCGTTCCTCTTCACCTCTTTTCCCCTCCGTCTGCGTCGCCACCTTCCTCGAGTATCCTCTCGTCTCG
CAGGCAGCTTTCATGCTCTCGAGCGAGTTTTTCTTCTAATCTGGTCCGAGGGTTGAAACTCCACACAGAC
GCTGTTCACTCGTGTCCTGTTTCCTCTTCTCGTTCCTCTAGTGAGGAGGAAACCGGCTGAACAGTCACCG
GAAAATGTATATTAAAGTATTTGTTTTTTTCCTGAAAGCAGTACTGTGCCTTCATTTATTTACTTAAATT
TATTATTTTTACTTGTATTTATTTAAATTTATTATTTTTACTTTAATTTATTATCTTTTATTTATTTATT
GATGTATTTATTTACTTTAATTAAGTAATTAATTAACTTTCATTTATTTATTTGTTTTAATTAATTTACT
TTCATTAATTTACTTTCATTTATTTACTTAATTTATTATGTCACCTTTAAATTCAAGCAGAGAGTTGAGT
GAAAGTGTGGGCTGGTCCATATGGGCTCAAACCCCACCGGCTGCAGGTGGGATGTTAAGCAACGCTGATT
TGAACACGCACCAATAAAATATCCATAAACTTCTAATTTGAGGCAGCGGTGCTCACTCACCTACTGCAGA
GTCCTTTCTTTGCGAGCACAATCCGACCACAATTATCTGGAGCTCAAACCGAGAGCTAAAGTCTCTCAAA
TGCCAGCGCAGACAAAGAGCATGTGACAGAGTTACAACGCTGGCCGTAATTATCAGTTCCCGTTTCTGAA
AATGTCACTTGGATTATATGGTGGAAGGAATATGATTTTGATATCCCCATAAGCTGAAATGCACAATGCA
CGCTGACTGGTTGCTCCTTTTTTGATCAAAAACCGAGCAGAATATCTTCAAAAAAAATAATTATATGAGC
TCACTTTCAAACTCCAAACCCACGGATTTCATTTTTAACACTTTCAAACTTGTAGTAACTACGAAGTCAC
TTGAGGCGTTTTTTCCCAGGCTTCCCACAGCGCCCACTGGAGCTACAAAGGCTTTCTGGTTTCTCAC
>Trf.6484.1 CDS=139-516
ATATAGTCGGTGAGTGAAAGCAGTACTGGGTAGTCCTGAGGAAGTAGACATTGAATGCATCACCAACACA
AACAAACATGGAGGTTGAGTTATGATAGACATCAGAAGACCTGCCTCTGAATTTACAGAATGTAAGAAAT
GTTTAGTGATGACATCACCAATGTGTTTGATGTTGTTATTCATGTTCCCTCTGTCCCATGTTCCGTCTGT
CCCATGTTCCATCTGTCTCATGTTCCCTCTGTCCCATGTTCCCTTGGTTCCAGATCCCATGTTCCCTCGG
TTCCATGTTCCGTCTGTCCCATGTTCCCTCTGTCCCATGTTCCCTCAGTTCCATGTTCCGTCCGTCTCAT
GTTCCTTCTGTCCCATGTTCCCTTGATTCCAGGTCCCATGTTCCCTCTGTCCCATGTTCCCTCTGTACCA
TGTTCCCTTGGTTCCAGGTCCCATGTTCCCTCTGTACCATGTTCCCTTGGTTCCATGTTCCCTCTGTCCC
ATATTCCCTCATTCATGATGAAGTGAACACCTGTTCTTGTGGGCGGAGCCTGAGGGTAGGACCACCGAGT
TAGCAGAAACAACTCTAACCCTCTGAACTGCGAATATGAATCATTTCACGTTTGATTCTTCAGACTGTGA
AATTATTACGTTTGTAGTTATTGTGCAAAAATATGCTGATCGCCCAAAACCTAAGAATATCTCCAGAAGA
AGTCTAAATCCCATGATGTCCATAAACGAGACGTTATATAAAAGTTATCTTTAACTTTAACACAAAGATG
ATATTCTATGAATATCAGAAAGAATATTTATTCAACTTTCTCTTGATTCTGGTTCAAACCATCAAATCCA
GTTTG
>Trf.6504.1 CDS=1-348
ATGCCCCTTCCCACAGGCAACTGTCACCTGCTGTTGCCTCCCTGGAAACTTTCATTTGAAGTTGACCCCA
CCACCTGGAAACTGTCCCCTCTAGTTGACCCCACAACCTGGAAACTGTCCCCTCTAGTTGACCCCACCAC
CTGGAAACTGTCCCCTCTAGTTGACCCCACCACCTGGAAACTGTCCCTTCTAGTTGACCCCACCACCTGG
AAACTGTCCCCTCTAGTTTACCCCACCACCTGGAAACTTTCATCTGAAGTTGACCCCGCCCACACATACC
CTGTATCCTCTCTGAAGTACGCTCACAAGTACACAAGTCACAAACCCCGCCCGCAGGCACACCTGTGA
>Trf.6665.1 CDS=103-444
CAGCGATGGAGCCACCGGCTGTACATAAAGGGCCCCGGAGCAGCTCTCTGACAGAAGAACAAAGGCTCTG
CTCTCCATCAGAAGCTCCTCTGACTCTGCACCATGAAGACGCTGCCGCCTCTCGTCCTCCTGGTGTGCTT
CCTGCTCCACGTCTTCGCCGCACCACGTGCACCGTCGAAGTTGTTGGGGAGAGGCTACAATAAAACGGCA
GTTCGCACATGCCGTATCAAACATGTGAAGATGACCTTGAGCCACTGCAAGCCCAAATCCATCATATTCA
CGACTGTAAAAAACAACGCGATCTGCGTCGATCCGGATTGGGTCTGGGCGAAGAAACAGTTGGAAGACTT
TAATAACCGAACTGCCACTTTCAATCACAAGTGTCCAAAAACGCCTAAAGAAATGCAAAGAAATTGTTCA
TTCGTGTGTCACAAGGACATTTAGAGCACAACTGAATAATTAATGACGATTATTCAGAAAACTTTGTAAA
ACTGGTGCCCTTAAATGACGTTGTGACCCTGAAAAGTTAATGTGAAATGACTTTGCCTTCATAATGTCTT
GTCTAATATAACAAACACAGAAGCTCCGTACAAATGACAGCTGTGGTCTAATTTAATATTAATAACAGGA
AGATGTATTATTACGACAAAATTTTGAGAACCTTTCTGAATAAAAGCTTATTTTGTATTAAA
>Trf.7076.1 CDS=1-1767
ATGCAAAGACCCGACCAGAGGGGGAGACTCCTGCTTCCAGAGGGAGAGACTCCTGTGACCAGAGGGAAAG
ACTCCTGTGACCAGAGGGAAAGACTCCTGCGACCAGAGGGAAAGACTCCTGCTTCCAGAGGGAGAGACTC
CTGCGACCAGAGGGAGAGACTCCTGCTTCCAGAGGGGGAGACTCCTGCGACCAGAGGGAAAGACTCCTGT
GACCAGAGGGAAAGACTCCTGCTTCCAGAGGGAGAGACTCCTGTGACCAGAGGGGGAGACTCCTGCGACC
AGAGGGAAAGACTCCTGCGACCAGAGGGAAAGACTCCTGCTTCCAGAGGGAGAGACTCCTGTGACCAGAG
GGGGAGACTCCTGCGACCAGAGGGAAAGACTCCTGCTTCCAGAGGGAGAGACTCCTGTGACCAGAGGGGG
AGACTCCTGCGACCAGAGGGAAAGACTCCTGCTTCCAGAGGGGGAGACTCCTGTGACCAGAGGGAAAGAC
TCCTGCTTCCAGAGGGGGAGACTCCTGTGACCAGAGGGAAAGACTCCTGCGACCAGAGGGAAAGACTCCT
GCGACCAGAGGGGGAGACTCCTGCTTCCAGAGGGAGAGACTCCTGCGACCAGAGGGAGAGACTCCTGCGA
CCAGAGGGAAAGACTCCTGCGACCAGAGGGAAAGACTCCTGCGACCAGAGGGGGAGACTCCTGCGACCAG
AGGGAAAGACTCCTGCGACCAGAGGGAAAGACTCCTGCGACCAGAGGGAAAGACTCCTGCGACCAGAGGG
GGAGACTCCTGCGACCAGAGGGAAAGACTCCTGCGACCAGAGGGGGAGACTCCTGCTTCCAGAGGGAGAG
ACTCCTGCGACCAGAGGGAGAGACTCCTGCTTCCAGAGGGGGAGACTCCTGCGACCAGAGGGAAAGACTC
CTGTGACCAGAGGGAAAGACTCCTGCTTCCAGAGGGAGAGACTCCTAGGGGGAGACTCCTGTGACCAGAG
GGAAAGACTCCTGCGACCAGAGGGAAAGACTCCTGCGACCAGAGGGGGAGACTCCTGCTTCCAGAGGGAG
AGACTCCTGCGACCAGAGGGAGAGACTCCTGCGACCAGAGGGAAAGACTCCTGCGACCAGAGGGAAAGAC
TCCTGCGACCAGAGGGGGAGACTCCTGCGACCAGAGGGAAAGACTCCTGCGACCAGAGGGAAAGACTCCT
GCGACCAGAGGGAAAGACTCCTGCGACCAGAGGGGGAGACTCCTGCGACCAGAGGGAAAGACTCCTGCGA
CCAGAGGGGGAGACTCCTGCTTCCAGAGGGAGAGACTCCTGCGACCAGAGGGAAAGACTCCTGCGACCAG
AGGGGGAGACTCCTGTGACCAGAGGGGGAGACTCCTGTGACCAGAGGGGGAGACTCCTGCGACCAGAGGG
AAAGACTCCTGTGACCAGAGGGGGAGACTCCTGCGACCAGAGGGAAAGACTCCTGCGACCAGAGGGAAAG
ACTCCTGCGACCAGAGGGAAAGACTCCTGCGACCAGAGGGAAAGACTCCTGCGACCAGAGGGGGAGACTC
CTGCGACCAGAGGGGGAGACTCCTGCGACCAGAGGGAAAGACTCCTGCGACCAGAGGGGGAGACTCCTGT
GACCATAGGGGGAGACTCCTGTGACCAGAGGTGGAGACTCCTGCGACCAGAGGGAAAGACTCCTGCGACC
AGAGGGGGAGACTCCTTACGACCAGAGGGGGAGACTCCTGCTTCCAGAGGGAGAGACTCCTGCGACCAGA
GGGAAAGACTCCTGTGA
>Trf.7196.1 CDS=1-348
ATGTTTCCTCTGTGTCCTCCAGGGGGCGACAGTGTGCGCATGTTTCCTCTGTGTCCTCCAGGGGGCGACA
GTGTGCGCATGTTTCCTCTGTGTCCTCTAGGGGGCGACAGTGTGCGCATGTTTCCTCTGTGTCCTCCAGG
GGGCGACAGTGAGCCATCGGTGGCCTATTTAAGCTGGAAGCGACGTCCGTTCAGTCCTCTTTCTGACTTT
GCTCCGCGCGCCAGGGAGGCAGCGCGTCCAGATCCCGACACAACGCTGAGTCACCCGCGCGGTTTGATCC
TCATCCTCATGCGCTGCTACAAAGCTCCACGTGGAGGACGCCTGCGTGAGCCAGATGGAGGAGGATGAGT
CTGCAGGTCCTTGGTTTGCTGTGCAACACTAGATCTGCCACTGCAGTATAATTAAGAAAATGGCTGGATG
AGGCGCTCCAGAAAGGAGGCCGCGATGCTGCGCCCATCGAGTCAAGTCCCATGTGAGATTCCTTGAGGCA
TCAGAGATTAACTTGGAGATGTTGTAGAGACACATTCGGGGTCTCAATCAATACTTGGCAGGTAAAAGCC
AAATGCCAATGCCTGACTGATTGACCCAGTGGGATGTTTGCCTCTTCCTGGTGATGCAAACACTCTGCAA
TGCATAAATTATTATCATATTTTTCCAGTAGCAAGTCTTGCAGACTATGAATCTGTGTGCCATGTGGAAA
ATTACACTTGTCTGTTAATAAATACTTTTTTGAAAATAATCCAGATGGCCTGCACTATTTTCTAAAGTGT
TAGCTTTAGATTTGAATTTATCCCTTAAGTATAAGTTAATGTTTAGAATGAGTGTTACTCCTGGTAGCAA
GTTTTTGAAAAGGATGCATATTGACTTGTGATTAACCCTATGATTAATTATAGTCACATTGCAATGAGTA
GTTTCTGGAGCTATAACTGCTGCTCAAGACTTTCTCTTGGTGCAGTAAAGTGTTGGTGCTACTACCATAT
ATTGGCGCTTCGGAGATGAGCAGTTTCCTGTAGTT
>Trf.7598.1 CDS=1-318
ATGGGGCGATGCTCTGTACGCGACTTGCATGCATTTAAAAAAGCATATTTTCAAGCACTCTCAGTAAACC
CAGTAGACATAATGTGGAGCAGTGTCCACAAGAGGAAGAATGCCTGTTTGTATATTAACGTGAGGAAGAC
CTGGAGGCAGCCCGGGCCACTGTTGCAGGGAGACTCAGGAATCTCTTCCAGGACCAAAGGACAGGGTCAC
CATTCTGTCGAGGATGAGGGCTGCCATCTCGAGGGAGCTCCCCCAGGAAATCATGCAAGCTCTACTCTAC
AGAGATCCAGAGTGTGCCGGTGCCCAGAATGCTCCTGAAGGCTGCTCTTGCACAGACTGCGAGGTGCTAG
CTTTCTGACTGGTCCTTTCAAAGAACCTGATAAATGAACAATGCTGAGAAATCAATAAAGTTGGATGGTT
ATTCATAAAA
>Trf.8345.1 CDS=789-1409
ATGGAATCCCATCGAGTAGATTTGTTGACAAAGATTACATGAATTTGTACATATTTTGTAAAATTGACTC
ATATTTCTATGGACATGACTGGATTAAATGTTGATATATATATTTGTTTGTCTTACTTTTCTTTAAAGCC
AAACATCTTTAACATTCAGAGTCAATCAAGCAGCAAACTGGTCTCCAGGTCTACGTCTTGGTCCGGTTCC
CCGTCAGTCTAGTCCATAATCTCCGGCTCCTCCAAGGCTGAGAGTAAAATGAACTCATCCTGTTGGCCTC
GGTTGTATTTCATTCATCACCTTGAATTTAAAAAAACAAGCCGAACAAACAGCTGAAGAAGATCACAGCT
GACGCGCCTGAAAGCTGCTCCCCACCCGGCTGCCTTGGCAGGGCTCGTGCTGCTCAGAGCCATGAAAATA
AACAAAGTCAGACTTATTTGTGTGCCCACCAAACTATTCTAAGAAGCTGGCGATAAGAACTACCCAGAGC
CTGAATCACCGACCTGCTCCTCGCCTCGCACAGAGGAACTGGCTCCCATTAGCAGTCCGGAGCAGGAATC
CGGACCGGACCGGAATATAAATCTCACAACGACGTGTGTCCCACGAGCAGCCGGCGACGGCAGGCTCCGA
TGCCAATGTGAAATCAATACACAGCTGAGGTTAAAGAAGGAACCTGGGTTTAATAGATTCACACCTTTTG
AGGTGGGAAGTAGGATGATGAAGAGGTGAGAAGATGTGTGACTGATGAAGAGTTGCAGCTCATTCTGTGG
AACATTTGGAGGATTGTGATGAAAGTACTGCAAACTAATGTACCGCAAACTAATGTACCGCAAACTAAAG
TACTGCAAACTAATGTACTGCAAACTAATGTACTGCAAACTAATGTACTTCAAACTGATGTACTGCAAAC
TAATGTACTGCAAACTAATGTACTGCAAACTAAAGTACTGCAAACTAATGTACTGCAAACTAATGTACTG
CAAACTAATGTACCGCAAACTAAAGTACTGCAAACTAATGTACTTCAAACTGATGTACTGCACACTGATG
TACTTCAAACTGATGTACTGCACACTGATGTACTACACACTAATGTACTTCAAACTGATGTACTGCACAC
TGATGTACTACACACTGATGTACTGCACACTGATGTACTGCACACTGATGTACTGCACACTGATGTACTG
CACACTGATGTACTGCACACTGATGTACTGCACACTGACTCACAACATGGAAACCCTCTGCATGCTAACA
GGCAACATGCTAATGTTGGACAACAATGCTTTATAGTGCTGCTAGTGAGAGCTAGAGAGTTCACGTTGGA
GGGTCAAGACAAATTAATAACTGTAAGGATTATCAAATATCAGATGGATGACACTGTGTGTACTACACGA
ATGTATTAATGGGAATTATGGAATCTATTAAGTGTTTGTGGAAGGAATCCTGAAAACATCAGGAGCCCAC
AAACAGTTAAGCAGCCTGAAGATTGGAGCAGATAAGAGGAATGTTCC
>Trf.8355.2 CDS=189-512
CGGTTGTGTGTGTAAATTTCCCGCGATTTTTAATCTCGCGAGATTTCAGGTAAAGTGTCACTGAACGGTG
CCCGCGAGATCTCGCGAGATCTTTGTTTTCCCCGCCAGGCTCCATGTGAAAACATCTAACCCAGGAACTG
CTTCTCTAAGGCTCATAATGTTGAAGCGAAAGCAGAGGATATGGCCTAATGAGGATGCTAAGGCACATAT
TCTGTCTTCGAGTGACAAGCCATGGCTTAAGGAAAGCTTCATTGATATCAACAAAGCTGACAAACAATCA
GGCTCCTGCAGTGGAGACGGAGACGTCTGTAGATCCGACTTCCCATGACAAATTGGACACAAGTGAAGCT
AAAGACCAGATGAATAAAGTACCACATTGTGACTCAAATGAGAGTATAGTGGACGAAACCCGTGATGAGG
ATTCTCTAAAAGACCATCCCACGTATCAATCCGATGATGAAGTAGTTTCAACGTTGAGAAGAATGAAAAG
TATGATGATGCCAGTGTGCTAGAAACCAAGGGATCAGATGATGAGGCCAGTGGAACATCGCTGCAAGAAT
TTTCCTCCACCGCGTCGGCCCAAAAACCAAAGAATTCCGT
>Trf.8357.4 CDS=1-381
ATGGGGGGCAAAGACCACATGGTCCACATGGTCTGCATGATCCGCATGGTCTGCATGGTCCACATGGTCC
GCATGGTCCACATGGTCCACATGGTCCGCATGATCCGCATGATCCGCATGGACCACATGGTCTGCATGGT
CCACATGGTCCGCATGATCCGCATGGACCACATGGTCTGCATGATCCGCATGGACCACATGGTCTGCATG
ATCCACATGATCCGCATGATCCACATGATCCGCATGGTCCGCATGGTCTGCATGGTCTGCATGGTCCACA
TGGTCTGCATGGTCCACATGGTCTGCATGGTCCACATGGTCTGCATGGTCCACATGGTCCACTTTCAGCT
ACCTCAGGAGGATGTTGTGAACATCTCCTAA
>Trf.8439.2 CDS=785-1102
ACTTATGGCTCCTTATGTCCGCGTCCTTCTCACCGAAGGCTTGGCTTCGTTTGGCTCCGGCTCCGCGACT
CACTGCGGCTCTACTTACCCCCGGTATTGATCGCATCGGGTGATAAGGCCTCGCGTGCAGCTCTATCGGC
GTCATCTTTGCGATGCACCTGACTGTGCGCGGAGTTTACAAGTGTCCGCCAGAGGCCCGTTCATCTGCCA
TTCTCCTCGCGCCGAACAACGAGCGGTGGTCTAATTGACGTGGTGGGAGGCCGGGTGCGGGCCCTTAGCC
TTTAATCCTTAATAAAAATCAGGAAACTTTATAAAGTTTTTACCTTTTTTATTTTTATAGGTCAGGCACC
AGGCAAAGCGAGACGTTTCGCTCTTGTTCGAGCTTCATCAGTCGCTAGAGAGAGAAAATGTCCGTCGCCT
CAGTCTTATATATGGCATGGGGAAGCCCTGGGGTCAGAGGGCATAGCAGAGGGCAGTGCTCGACCGCGCA
GGTCCTAGTGCCCCCCTCTTTCCTCCCTTTCTTATCATCACCCTTCAATGTGTGTTACAGTATTATGTAA
TAACCATGGTATCATTTACAACAATATGGCACAGTTTGGCTTTATACATTGTTATATAATAATATTGATC
ATCATAAAACTGTACACTATAATAACTTATATTCCTCATTGGGATTTATATAAAGTTATAGGGTTCAAGC
ATGCACACAGACTGGTTGAGATTAGGCGTATACACAGATAGGTTGTGATTAGAATTAACAGTATTGGAAC
AGTTAGTCCTAATAATGAAGATGAAGATGAGGAGTAGCCGGAGAGCCATGATGGTCGGACACCCGAGGTA
CCAGGACCAGCATCAGCAGGCACGGGCTGGTAAGGTTTGGGGTGGGTTGGGGCAGCCTCCAGATGTGAGG
AGAAATGAAGGCTGCCAATGCACAGTCCATACTGCTGCCAGCACCTCGGTTCCCCAGGAGCCCGTCCGGG
CCTGCTCCAGCAGCTCACTCATCATGTGGCAAGGTGGCCTTAACAGAAAACAACAGAGTACACTCATTAA
CGCTGTTTATAAACAACACAATATCAATATTGTTGATTATTATGCTATATAACAGGTGAGTGACTGTAAA
ATGCATTATGTGTGCTTTTTC
>Trf.8440.1 CDS=1716-2033
CGCCTCAGTCTTATATATGGCATGTGGAAGCCCTGGGGTCAGAGGGCATAGCAGAGGGCAGTGCTCGACC
GCGCAGGTCCTAGTGCCCCCCTCTTTCCTCCCTTTCTTATCATCACCCTTCAATGTGTGTTACAGTATTA
TGTAATAACCATGGTATCATTTACAACAATATGGCACAGTTTGGCTTTATACATTGTTATATAATAATAT
TGATCATCATAAAACTGTACACTATAATAACTTATATTCCTCATTGGGATTTATATAAAGTTATAGGGTT
CAAGCATGCACACAGACTGGTTGAGATTAGGCGTATACACAGATAGGTTGTGATTAGAATTAACAGTATT
GGAACAGTTAGTCCTAATAATGAAGATGAAGATGAGGAGTAGCCGGAGAGCCATGATGGTCGGACACCCG
AGGTACCAGGACCAGCATCAGCAGGCACGGGCTGGTAAGGTTTGGGGTGGGTTGGGGCAGCCTCCAGATG
TGAGGAGAAATGAAGGCTGCCAATGCACAGTCCATACTGCTGCCAGCACCTCGGTTCCCAGGAGCCCGTC
GGGCCTGCTCCAGCAGCTCACTCATCATGTGGCAAGGTGGCCTTAACAGAAAACAACAGAGTACACTCAT
TAACGCTGTTTATAAACAACACAATATCAATATTGTTGATTATTATGCTATATAACAGGTGAGTGACTGT
AAAATGCATTATGTGTGCTTTTTTCTCTTTCTCCATTTTCTCTCTCCTCAGGACGTCACGTGATGTGAAG
ATCGGTCCTGGAGTCCTCTGGTTCTGCTGCCGGTGCGGCCCGCTAGGCCCGGTCTCTCCCTGAAGTCCAC
GTCTCCGCTAGCATGTAGCGTGTAGCTCCGTTCTCGCGTCTGGCTGCAGGATGTGCGTCCCCCGTGCGGG
GGTCTTGGCTCGGTGTCAGACTTATGGCTCCTTATGTCCGCGTCCTTCTCACCGAAGGCTTGGCTTCGTT
TGGCTCCGGCTCCGCGACTCACTGCGGCTCTACTTACCCCGGTATTGATCGCATCGGGTGATAAGGCCTC
GCGTGCAGCTCTATCGGCGTCATCTTTGCGATGCACCTGACTGTGCGCGGAGTTTACAAGTGTCCGCCAG
AGGCCCGTTCATCTGCCATTCTCCTCGCGCCGAACAACGAGCGGTGGTCTAATTGACGTGGTGGGAGGCC
GGGCCCTGCGGGCCCTTAGCCTTTAATCCTTAATAAAAATCAGGAAACTTTATAAAGTTTTTACCTTTTT
TATTTTTATAGGTCAGGCACCAGGCAAAGCGAGACGTTTCGCTCTTGTTCGAGCTTCATCAGTCGCTAGA
GAGAGAAAATGTCCGTCGCCTCAGTCTTATATATTGCATGGGGAAGCCCAGGGGTCAGAGGGCATAGCAG
AGGGCAGTGCTCGACCGCGCAGGTCCTAGTGCCCCCCTCTTTCCTCCCTTTCTTATCATCACCCTTCAAT
GTGTGTTACAGTATTATGTAATAACCATGGTATCATTTACAACAATATGGCACAGTTTGGCTTTATACAT
TGTTATATAATAATATTGATCATCATAAAACTGTACACTATAATAACTTATATTCCTCATTGGGATTTAT
ATAAAGTTATAGGGTTCAAGCATGCACACAGACTGGTTGAGATTAGGCGTATACACAGATAGGTTGTGAT
TAGAATTAACAGTATTGGAACAGTTAGTCCTAATAATGAAGATGAAGATGAGGAGTAGCCGGAGAGCCAT
GATGGTCGGACACCCGAGGTACCAGGACCAGCATCAGCAGGCACGGGCTGGTAAGGTTTGGGGTGGGTTG
GGGCAGCCTCCAGATGTGAGGAGAAATGAAGGCTGCCAATGCACAGTCCATACTGCTGCCAGCACCTCGG
TTCCCCAGGAGCCCGTCCGGGCCTGCTCCAGCAGCTCACTCATCATGTGGCAAGGTGGCCTTAACAGAAA
ACAACAGAGTACACTCATTAACGCTGTTTATAAACAACACAATATCAATATTGTTGATTATTATGCTATA
TAACAGGTGAGTGACTGTAAAATGCATTATGTGTGCTTTTTTTCTCTTTCTCCATTTTCTCTCTCCTCAG
GACGTCACGTGATGTGAAGATCGGTCCTGGAGTCCTCTGGTTCTGCTGCCGGTGCGGCCCGCTAGGCCCG
GTCTCTCCTGAAGTCCACGTCTCCGCTAGCATGTAGCGTGTAGCTCCGTTCTCGCGTCTGGCTGCAGGAT
GTGCGTCCCCCGTGCGGGGGTCTTGGCTCCGGTGTCAGACTTATGGCTCCTTATGTCCGCGTCCTTCTCA
CCGAAGGCTTGGCTTCGTTTGGCTCCGCTCCGCGACTCACTGCGGCTCTACTTACCCGGTATTGATCGCA
TCGGGTGATAAGGCCTCGCGTGCAGCTCTATCGGCGTCATCTTTGCGATGCACCTGACTGTGCGCGGAGT
TTACAAGTGTCCGCCAGAGGCCCGTTCATCTGCCATTCTCCTCGCGCCGAACAACGAGCGGTGGTCTAAT
TGACGTGGTGGGAGGCCGGGCCACTGCGGGCCCTTAGCCTTTAATCCTTAATAAAAATCAGGAAACTTTA
TAAAGTTTTTACCTTTTTTATTTTTATAGGTCAGGCACCAGGCAAAGCGAGACGTTTCGCTCTTGTTCGA
GCTTCATCAGTCGCTAGAGAGAGAAAATGTCCGTCGCCTCAGTCTTATATATGGCATGGGGAAGCCCTGG
GGTCAGAGGGCATAGCAGAGGGCAGTGCTCGACCGCGCAGGTCCTAGTGCCCCCCTCTTTCCTCCCTTTC
TTATCATCACCCTTCAATGTGTGTTACAGTATTATGTAATAACCATGGTATCATTTACAACAATATGGCA
CAGTTTGGCTTTATACATTGTTATATAATAATATTGATCATCATAAAACTGTACACTATAATAACTTATA
TTCCTCATTGGGATTTATATAAAGTTATAGGGTTCAAGCATGCACACAGACTGGTTGAGATTAGGCGTAT
ACACAGATAGGTTGTGATTAGAATTAACAGTATTGGAACAGTTAGTCCTAATAATGAAGATGAAGATGAG
GAGTAGCCGGAGAGCCATGATGGTCGGACACCCGAGGTACCAGGACCAGCATCAGCAGGCACGGGCTGGT
AAGGTTTGGGGTGGGTTGGGGCAGCCTCCAGATGTGAGGAGAAATGAAGGCTGCCAATGCACAGTCCATA
CTGCTGCCAGCACCTCGGTTCCCCAGGAGCCCGTCCGGGCCTGCTCCAGCAGCTCACTCATCATGTGGCA
AGGTGGCCTTAACAGAAAACAACAGAGTACACTCATTAACGCTGTTTATAAACAACACAATATCAATATT
GTTGATTATTATGCTATATAACAGGTGAGTGACTGTAAAATGCATTATGTGTGCTTTTTTTCTCTTTCTC
CATTTTCTCTCTCCTCAGGACGTCACGTGATGTGAAGATCGGTCCTGGAGTCCTCTGGTTCTGCTGCCGG
TGCGGCCCGCTAGGCCCGGTCTCTCCCTGAAGTCCACGTCTCCGCTAGCATGTAGCGTGTAGCTCCGTTC
TCGCGTCTGGCTGCAGGATGTGCGTCCCCCGTGCGGGGGTCTTGGCTCCGGTGTCAGACTTATGGCTCCT
TATGTCCGCGTCCTTCTCACCGAAGGCTTGGCTTCGTTTGGCTCCGCCCGCGACTCACTGCGGCTCTACT
TACCCCCGGTATTGATCGCATCGGGTGATAAGGCCTCGCGTGCAGCTCTATCGGCGTCATCTTTGCGATG
CACCTGACTGTGCGCGGAGTTTACAAGTGTCCGCCAGAGGCCCGTTCATCTGCCATTCTCCTCGCGCCGA
ACAACGAGCGGTGGTCTAATTGACGTGGTGGGAGGCCGGGCCCCTGCGGGCCCTTAGCCTTTAATCCTTA
ATAAAAATCAGGAAACTTTATAAAGTTTTTACCTTTTTTATTTTTATAGGTCAGGCACCAGGCAAAGCGA
GACGTTTCGCTCTTGTTCGAGCTTCATCAGTCGCTAGAGAGAGAAAATGTCCGTCGCCTCAGTCTTATAT
ATGGCATGGGGAAGCCCTGGGGTCAGAGGGCATAGCAGAGGGCAGTGCTCGACCGCGCAGGTCCTAGTGC
CCCCCTCTTTCCTCCCTTTCTTATCATCACCCTTCAATGTGTGTTACAGTATTATGTAATAACCATGGTA
TCATTTACAACAATATGGCACAGTTTGGCTTTATACATTGTTATATAATAATATTGATCATCATAAAACT
GTACACTATAATAACTTATATTCCTCATTGGGATTTATATAAAGTTATAGGGTTCAAGCATGCACACAGA
CTGGTTGAGATTAGGCGTATACACAGATAGGTTGTGATTAGAATTAACAGTATTGGAACAGTTAGTCCTA
ATAATGAAGATGAAGATGAGGAGTAGCCGGAGAGCCATGATGGTCG
>Trf.8443.1 CDS=2776-3075
CGGCGAGCTGGGCAATGCTCAATTCAGCGTGCTTTACACGGGACCGGACCAGACGGAGCACCTCCACCGG
ACGGAACTGAAACGACGGGATTACGTCTCAGGTTCAGCCCCGAGGGGTATCAGGCACGCGATAGCTGTCG
TGACGGAGCAGCGACTCAGGACCACGGAACCCGGCGGGCCTGCGAGGTGGGAGCCACACAGAGGACTGCG
GAACCGGCGAGGAGAAAGAAAGGAGAGTGGAAAGCAAGAATAAGACAGTAGACGGCATATATGTTTTATT
TAATTAATAACCATCGGCGGCCATGTTTAGCAAAAACACATGATGGTGTTGTACCTACCATGAGACACCA
ACAGAGGGTGCCATAGGATAAGGCATACAATTTAAATCAACACTGGTTGAAAACATACAAAAATGCAAGA
CTGTATATGTATGATGTGTTGAGTACAAGACGTGATAATAATGATGTGTTCTTTTACAAGGTTCAACTTA
CCTGATCCAGGATGGAAGAGCGACTGAGATCTCCAGGTGGGCTCTGTGGATCCTTGGACCGGTCCCGCGA
TGGACAGTGCATCGGGGGTTCTGTCTTATCTTTGTAGGATGAGGCCCCCAAACCCCAACCCAAACCTTAC
CAGCGAGTGCCTCCTGGTTCTGGTCCTGGATCTGCGGTGGAGCCAACCTGGACCTCTCCTTCAACTCTCA
TCCCTTGTTCATCATTCCTGCTGTGCATCTTTAATTACAAACTTGTCCTCTCCTCTCTTCTAACCTCAAC
CACACGGCTCTCGTCTAACCACAACAAGAGTGGGTATACATATTGAAAAGAAACCTAAAGTGTTCAATAT
GTATATATGTAAAAACTGTCATATTGTCAATAATATAGTTTCAATGATGCAGCATATTTAAGACACCATG
TGTAAGGTTATTTAAACCAATTATGTTCACAGCTTGTCATATGTTGTTAATCAATAATTTGTACTGTATT
ACAATATGATGCATGTAATTAAGGGACACAATGGGCTGTCAGCGCGTCGCAGCACCTCACTGCTGCGCAG
GAGCACGCACCTCTACGCCCCTCCCACATGCAAGCTGTCCTATAAAACAGCTCAGTTCTGTGTCGGCTTT
CTTTTACACGGTTGAAAAAGATCTAAAGAGATCGAAACGTCCCGTGCTCCACCTGTTACACCTGAAAATA
AAAGGTAAAATTGAATTTAATATTCTGGACTTTTATTTTTTAATATAACGATGATAATGTAGGCCCGCTG
GGTCAAGTCGGAGCCGTTTACTCCGTAGAATCACGGGTGAAGCGACGCGTAGCGTGGCGTGCGGGGAGCT
CGCTGCCAGAGGAGCCGAAAACACCGTAACAGCCCCGGAGAGAACCGCCCCTATGAGAGCGATGGCCGGC
GAGCTGGGCAATGCTCAATTCAGCGTGCTTTACCGGGGACCGGACCCGAGGGAGCACCCCCCCCGGACGT
AACTGACACGACGGGATTACGTCTCAGGTTCAGCCCGGGGGTATCAGGCACGCGATAGCTGTCGTGACGG
AGCAGCGACTCAGGACCACGGAACCCGGCGGGCCTGCGAGGTGGGAGCCACACAGAGGACTGCGGAACCG
GCGAGGAGAAAGAAAGGAGAGTGGAAAGCAAGAATAAGACAGTAGACGGCATATATGTTTTATTTAATTA
ATAACCATCGGCGGCCATGTTTAGCAAAAACACATGATGGTGTTGTACCTACCATGAGACACCAACAGAG
GGTGCCATAGGATAAGGCATACAATTTAAATCAACACTGGTTGAAAACATACAAAAATGCAAGACTGTAT
ATGTATGATGTGTTGAGTACAAGACGTGATAATAATGATGTGTTCTTTTACAAGGTTCAACTTACCTGAT
CCAGGATGGAAGAGCGACTGAGATCTCCAGGTGGGCTCTGTGGATCCTTGGACCGGTCCCGCGATGGACA
GTGCATCGGGGGTTCTGTCTTATCTTTGTAGGATGAGGCCCCCAAACCCCAACCCAAACCTTACCAGCGA
GTGCCTCCTGGTTCTGGTCCTGGATCTGCGGTGGAGCCAACCTGGACCTCTCCTTCAACTCTCATCCCTT
GTTCATCATTCCTGCTGTGCATCTTTAATTACAAACTTGTCCTCTCCTCTCTTCTAACCTCAACCACTCG
GCTCTACGTCTAACCACAACAAGAGTGGGTATACATATTGAAAAGAAACCTAAAGTGTTCAATATGTATA
TATGTAAAAACTGTCATATTGTCAATAATATAGTTTCAATGATGCAGCATATTTAAGACACCATGTGTAA
GGTTATTTAAACCAATTATGTTCACAGCTTGTCATATGTTGTTAATCAATAATTTGTACTGTATTACAAT
ATGATGCATGTAATTAAGGGACACAATGGGCTGTCAGCGCGTCGCAGCACCTCACTGCTGCGCAGGAGCA
CGCACCTCTACGCCCCTCCCACATGCAAGCTGTCCTATAAAACAGCTCAGTTCTGTGTCGGCTTTCTTTT
ACACGGTTGAAAAAGATCTAAAGAGATCGAAACGTCCCGTGCTCCACCTGTTACACCTGAAAATAAAAGG
TAAAATTGAATTTAATATTCTGGACTTTTATTTTTTAATATAACGATGATAATGTAGGCCCGCTGGGTCA
AGTCGAACCGTTTACTCCGTAGAATCACGGGTGAAGCGACGCGTAGCGTGGCGTGCGAGGCTTCGCTGCC
AGAGGAGCCGAAAACACCTTAACAGCCCGGGAGAGACCCGCCCCTATGAGCGCGTTGGCCGGCGAGCTGG
GCAATGCTCAATTCAGCGTGCTTTACACGGGACCGGACCAGACGGAGCACCTCCACCGGACGGAACTGAA
ACGACGGGATTACGTCTCAGGTTCAGCCCCGAGGGGTATCAGGCACGCGATAGCTGTCGTGACGGAGCAG
CGACTCAGGACCACGGAACCGGCGGGCCTGCGAGGTGGGAGCCACACAGAGGACTGCGGAACCGGCGAGG
AGAAAGAAAGGAGAGTGGAAAGCAAGAATAAGACAGTAGACGGCATATATGTTTTATTTAATTAATAACC
ATCGGCCATGTTTAGCAAAAACACATGATGGTGTTGTACCTACCATGAGACACCAACAGAGGGTGCCATA
GGATAAGGCATACAATTTAAATCAACACTGGTTGAAAACATACAAAAATGCAAGACTGTATATGTATGAT
GTGTTGAGTACAAGACGTGATAATAATGATGTGTTCTTTTACAAGGTTCAACTTACCTGATCCAGGATGG
AAGAGCGACTGAGATCTCCAGGTGGGCTCTGTGGATCCTTGGACCGGTCCCGCGATGGACAGTGCATCGG
GGGTTCTGTCTTATCTTTGTAGGATGAGGCCCCAAACCCCAACCCAAACCTTACCAGCGAGTGCCTCCTG
GTTCTGGTCCTGGATCTGCGGTGGAGCCAACCTGGACCTCTCCTTCAACTCTCATCCCTTGTTCATCATT
CCTGCTGTGCATCTTTAATTACAAACTTGTCCTCTCCTCTCTTCTAACCTCAACCACTCGGCTCTACGTC
TAACCACAACAAGAGTGGGTATACATATTGAAAAGAAACCTAAAGTGTTCAATATGTATATATGTAAAAA
CTGTCATATTGTCAATAATATAGTTTCAATGATGCAGCATATTTAAGACACCATGTGTAAGGTTATTTAA
ACCAATTATGTTCACAGCTTGTCATATGTTGTTAATCAATAATTTGTACTGTATTACAATATGATGCATG
TAATTAAGGGACACAATGGGCTGTCAGCGCGTCGCAGCACCTCACTGCTGCGCAGGAGCACGCACCTCTA
CGCCCCTCCCACATGCAAGCTGTCCTATAAAACAGCTCAGTTCTGTGTCGGCTTTCTTTTACACGGTTGA
AAAAGATCTAAAGAGATCGAAACGTCCCGTGCTCCACCTGTTACACCTGAAAATAAAAGGTAAAATTGAA
TTTAATATTCTGGACTTTTATTTTTTAATATAACGATGATAATGTAGGCCCGCTGGGTCAAGTCGGAGCC
GTTTACTCCGTAGAATCACGGGTGAAGCGACGCGTAGCGTGGCGTGCGGGGAGCTCGCTGCCAGAGGAGC
CGAAAACACCGTAACAGCCCCGGAGAGACCCGCCCCTATGAGAGCGAGGGCCGGCGAGCTGGGCAATGCT
CAATTCAGCGTGCTTTACACGGGACCGGACCAGACGGAGCACCTCCACCGGACGGAACTGAAACGACGGG
ATTACGTCTCAGGTTCAGCCCCGAGGGGTATCAGGCACGCGATAGCTGTCGTGACGGAGCAGCGACTCAG
GACCACGGAACCCGGCGGGCCTGCGAGGTGGGAGCCACACAGAGGACTGCGGAACCGGCGAGGAGAAAGA
AAGGAGAGTGGAAAGCAAGAATAAGACAGTAGACGGCATATATGTTTTATTTAATTAATAACCATCGGCG
GCCATGTTTAGCAAAAACACATGATGGTGTTGTACCTACCATGAGACACCAACAGAGGGTGCCATAGGAT
AAGGCATACAATTTAAATCAACACTGGTTGAAAACATACAAAAATGCAAGACTGTATATGTATGATGTGT
TGAGTACAAGACGTGATAATAATGATGTGTTCTTTTACAAGGTTCAACTTACCTGATCCAGGATGGAAGA
GCGACTGAGATCTCCAGGTGGGCTCTGTGGATCCTTGGACCGGTCTCCACGATGGACAGTGCATCGGGGT
CCTGTCTTATCTTTATAGGATGAGGCCCCAAACCCCAACCCAAACCTTACCAGCGAGTGCCTCCTGGTTC
TGGTCCTGGATCTGCGGTGGAGCCAACCTGGACCTCTCCTTCAACTCTCATCCTTTGTTCATCATTCCTG
CTGTGCATCTTTAATTACAAACTTGTCCTCTCCTCTCTTCTAACCTCAACCACTCGGCTCTACGTCTAAC
CACAACAAGAGTGGGTATACATATTGAAAAGAAACCTAAAGTGTTCAATATGTATATATGTAAAAACTGT
CATATTGTCAATAATATAGTTTCAATGATGCAGCATATTTAAGACACCATGTGTAAGGTTATTTAAACCA
ATTATGTTCACAGCTTGTCATATGTTGTTAATCAATAATTTGTACTGTATTACAATATGATGCATGTAAT
TAAGGGACACAATGGGCTGTCGGCGCGTCGCAGCACCTCACTGCTGCGCAGGAGCACGCACCTCTACGCC
CCTCCACATGCAAGCTGTCCTATAAAACAGCTCAGTTCTGTGTCGGCTTTCTTTTACACGGTTGAAAAGA
TCTAAAGAGATCGAAACGTCCCGTGCTCCACCTGTTACACCTGAAAATAAAAGGTAAAATTGAATTTAAT
ATTCTGGACTTTTATTTTTTAATATAACGATGATAATGTAGGCCCGCTGGGTCAAGTCGGAGCCGTTTAC
TCCGTAGAATCACGGGTGAAGCGACGCGTAGCGTGGCGTGCGAGGAGCTTCGCTGCCAGAGGAGCCGAAA
ACACCGTAACAGCCCGGAGAGAACCGCCCCTATGAGAGCGATGGCGGCGAGCTGGGCAATGCTCAATTCA
GCGTGCTTTACGGGACCGGACCAGACGGAGCACCTCCACCGGACGGAACTGAAACGACGGGATTACGTCT
CAGGTTCAGCCCGAGGGGTATCAGGCACGCGATAGCTGTCGTGACGGAGCAGCGACTCAGGACCACGGAA
CCCGGCGGGCCTGCGAGGTGGGAGCCACACAGAGGACTGCGGAACCGGCGAGGAGAAAGAAAGGAGAGTG
GAAAGCAAGAATAAGACAGTAGACGGCATATATGTTTTATTTAATTAATAACCATCGGCGGCCATGTTTA
GCAAAAACACATGATGGTGTTGTACCTACCATGAGACACCAACAGAGGGTGCCATAGGATAAGGCATACA
ATTTAAATCAACACTGGTTGAAAACATACAAAAATGCAAGACTGTATATGTATGATGTGTTGAGTACAAG
ACGTGATAATAATGATGTGTTCTTTTACAAGGTTCAACTTACCTGATCCAGGATGGAAGAGCGACTGAGA
TCTCCAGGTGGGCTCTGTGGATCCTTGGACCGGTCTCACGATGGACAGTGCATCGGGGTCCTGTCTTATC
TTTATAGGATGAGGCCCCAAACCCCAACCCAAACCTTACCAGCGAGTGCCTCCTGGTTCTGGTCCTGGAT
CTGCGGTGGAGCCAACCTGGACCTCTCCTTCAACTCTCATCCTTTGTTCATCATTCCTGCTGTGCATCTT
TAATTACAAACTTGTCCTCTCCTCTCTTCTAACCTCAACCACTCGGCTCTACGTCTAACCACAACAAGAG
TGGGTATACATATTGAAAAGAAACCTAAAGTGTTCAATATGTATATATGTAAAAACTGTCATATTGTCAA
TAATATAGTTTCAATGATGCAGCATATTTAAGACACCATGTGTAAGGTTATTTAAACCAATTATGTTCAC
AGCTTGTCATATGTTGTTAATCAATAATTTGTACTGTATTACAATATGATGCATGTAATTAAGGGACACA
ATGGGCTGTCGGCGTCGCAGCACCTCACTGCTGCGCAGGAGCACGCACCTCTACGCCCCTCCCACATGCA
AGCTGTCCTATAAAACAGCTCAGTTCTGTGTCGGCTTTCTTTTACACGGTTGAAAAAGATCTAAAGAGAT
CGAAACGTCCCGTGCTCCACCTGTTACACCTGAAAATAAAAGGTAAAATTGAATTTAATATTCTGGACTT
TTATTTTTTAATATAACGATGATAATGTAGGCCCGCTGGGTCAAGTCGGAGCCGTTTACTCCGTAGAATC
ACGGGTGAAGCGACGCGTAGCGTGGCGTGCGGGGAGCTCGCTGCCAGAGGAGCCGAAAACACCGTAACAG
CCCCGGAGAGAACCGCCCCTATGAGAGCGATGGCCGGCGAGCTGGGCAATGCTCAATTCAGCGTGCTTTA
CACGGGACCGGACCAGACGGAGCACCTCCACGGTACGGAACTGAAACGACGGGATTACGTCTCAGGTTCA
GCCCCGAGGGGTATCAGGCACGCGATAGCTGTCGTGACGGAGCAGCGACTCAGGACCACGGAACCCGGCG
GGCCTGCGAGGTGGGAGCCACACAGAGGACTGCGGAACCGGCGAGGAGAAAGAAAGGAGAGTGGAAAGCA
AGAATAAGACAGTAGACGGCATATATGTTTTATTTAATTAATAACCATCGGCCATGTTTAGCAAAAACAC
ATGATGGTGTTGTACCTACCATGAGACACCAACAGAGGGTGCCATAGGATAAGGCATACAATTTAAATCA
ACACTGGTTGAAAACATACAAAAATGCAAGACTGTATATGTATGATGTGTTGAGTACAAGACGTGATAAT
AATGATGTGTTCTTTTACAAGGTTCAACTTACCTGATCCAGGATGGAAGAGCGACTGAGATCTCCAGGTG
GGCTCTGTGGATCCTTGGACCGGTCTCCACGATGGACAGTGCATCGGGGTCCTGTCTTATCTTTATAGGA
TGAGGCCCCAAACCCCAACCCAAACCTTACCAGCGAGTGCCTCCTGGTTCTGGTCCTGGATCTGCGGTGG
AGCCAACCTGGACCTCTCCTTCAACTCTCATCCTTTGTTCATCATTCCTGCTGTGCATCTTTAATTACAA
ACTTGTCCTCTCCTCTCTTCTAACCTCAACCACTCGGCTCTACGTCTAACCACAACAAGAGTGGGTATAC
ATATTGAAAAGAAACCTAAAGTGTTCAATATGTATATATGTAAAAACTGTCATATTGTCAATAATATAGT
TTCAATGATGCAGCATATTTAAGACACCATGTGTAAGGTTATTTAAACCAATTATGTTCACAGCTTGTCA
TATGTTGTTAATCAATAATTTGTACTGTATTACAATATGATGCATGTAATTAAGGGACACAATGGGCTGT
CGGCGCGTCGCAGCACCTCACTGCTGCGCAGGAGCACGCACCTCTACGCCCCTCCCACATGCAAGCTGTC
CTATAAAACAGCTCAGTTCTGTGTCGGCTTTCTTTTACACGGTTG
>Trf.9229.1 CDS=120-581
GAGCGTTTGCAGCTATTTAGTGGCTCCCGCAGCACTGCACGGACGCTGCGAGCTTTCTCTGCGAACCACG
AGACTCTCCACGGGACCTGTGTCGCTGAGAACGCCACTGACGAGACAGCATGGGCAATATACCCGTCAAA
CAGAAAATCAAACCAGAAGTCAAGGAATATCAATGTGTTCTGATGAGTAAAGAAGGCCGGTACATGGCGG
TCAGGTTGTTCACTGAAGGACTGAAGCTGTGTGCCATTGATTCCCAAAATATTGATCCAGCGTTTTCGGT
GATTGTATGGAAAAAAAATAATCAGTTGGCTTTCAAATTCAAGAGATCTGATAAATTCTACACGCCAAAG
GTGGATGGAGAAGCCTTAACGTTGGAGGATGAGATTGACACCCCAGACAGTTTGACTGAAAATCATTGGT
TTGAGAAGCACGACATTCAGAGCGGTGAGCATTACAGCCTGCGGTCCGTGGTCAAGCCCCAACAGTACCT
CTACATCGAGCAAGGACAAATATTCATCCGTCAGACCAGTCAAGGCTGCGCTCAGATCAGAGAAAGTGAT
GTGAGTTCCCTGCAGAAGTAGCCATCTTCCTTTGGACCGAGGAGCCGGAGGAGTTACTCATTTCAATTTT
TGTATCATTCTTAGGTTGTCATGTGACTTTTTGTTAAACTTAATTAAAGGGATGCTTTTGCAATTAAGTA
TTGTAGTTCCATACAACTTGGGGATTTAGAAAAAGTGAGCCTTTTCCTGCTGGCAAAATTCTGTGAACTG
TTACCAACATGAGAGTTTGAAGGGGCCCCAGATGAGATCCCTGTTTCCTCACATTCATTCAGAGAACTAT
CACATAACTGTCTTTGTAGAGAACCGCTCAGAAAGACGCTCCTGCACTTGCAGAAGATTTCAAAGCTATT
GATAAATTCCTGAAACCAACGTAAGAGCTGTGTACAAGGCACAAAAACAATAATTATGTTAGCTTACTCC
TCGTTAACATTAATAGCATACACACACAGAGCTAGTTACGGTAGCACACTTAAGCTAATTTCAAAAAAAA
ACATACAGTTATTACAATTATTACAACTCTTTGTGGAAGTGCTAATATGTTACTATGTCTAGAATAAAGG
CATCTCATCTTAAAACAGGAAACCAGATACATTTAGTTTAAGGCAGACAAAAAACAAAATTGATTGACAG
TTTGTAAAGCCTTAACACAAATGGGGTTACTTACCGTCTTCAACGGCTGATTGGTTGACTGCATGACTTG
TAAACTGCTGGGGGGAAAAGCTTTTACGTGTATATATATTTACATATATCTATTTTATTTTGGAAGTTTG
TATAAGTACTGTACATATAATAAACCATATGTTTTAATAAACTTGCATATTTTGAA
>Trf.9362.1 CDS=1-777
ATGAACCCACCAAGCAGCCAAAGGACGACAAAGCTGAGGGCTGAGGCCGTGGAGACAGTGGAGACAGTGG
AAACAGTGGAGACAGTGGAGACAGTAGAGACAGTGGAGACAGTGGAGACAGTGGAGACAGTGGAGACAGT
GGAGACAGTGGAGACAGTGGAGACAGTGGAGACAGTGGAGACAGTGGAGACAGTGGAGACAGTGGAGACA
GTGGAGGCAGTGGAGACAGTGGAGGCAGTGGAGACAGTGGAGACAGTGGAGACCATACATCACCTTCACC
CTCCTGAAGACTCACCTGAGCCCAGAACCTCCAGAGACCAGAGCCACCAGAGACCAGAGCCACCAGACAC
CAGAGACCAGAGACCAGAGACCAGACACCAGACACCAGAGACACCAGACACCAGACACCAGACACCAGAG
ACACCAGACACCAGACACCAGACACCAGAGACCAGAGCCACCAGAGACCAGAGACACCAGACACCAGACA
CCAGAGACATGGCCTCCACTGCAGCGCTGCTCCTGCTGGTCCTCTGTGTTGGGTTAGCATCCGCTGAGAT
CGCGGTGGACTGCTGTCTGAAGATCTCCGAGAAGTTCGTGCCGCTCCAGCTCCTCCAAAGCTACACCCTT
CAGGAAGCTGGGAAGGGATGCAAAATCAGCGCCACCGGGTTCATCACCAAGCTGGGAAGGACGCTGTGCG
TCTCCCACCCCGACGACAAAGCCTGGGTGAGGAACCACATCAAGCACCTGGACCAGAAGAGACCGAGAGC
CCAGTGAACGCTGGAGAAGATGGTCCCAGTTTGAGAAGATTATTTATGGACCAGGTGAACCAGCAGCTCT
GAGTTCGTGTTTCTACGACTTCACTGAGTTCTGTTGAGTCATGACTTGTACAAAATGTTGAGATGTGTGT
TAAAAATACTGAAATAAAGTTTGATATGGTTTTGTAA
>Trf.11207.1 CDS=161-565
TGTTATGACTCAAGATGCATGATGATTGGTTGAGGTGTGTGTGTGTGTGAGTGTGTGTGTGGGGGGGTAA
GGCTATAAAACAGCTGACCAGGACTCCCTCCACTACAGGAGCTGATCGAAGGACCCATCGGATCCCTCGG
CCCCCTACAGCAGCTGAACGATGACTCCCGTCCTGCTCTCTGCAGCCCTGCTGCTGCTGCTGCTTCCTGG
AGCTCCAGCTCAAACTTCCAGCCAGACTAACTTCACCATCCTGGTGAAAAACTCGGTGAGGAAGACTCCC
GACAGGACCTTCACTACCTACGTGTCCTTCAGGGGAATCCTGCTGGGCGGCATGAGGAGGCTGCAGATGA
TGGACTCAGGCTTCAACTTCAAGTACACGGAGGACCAGAACTACGGGCCGTTCCTGGAGAGCGTGAACGG
GTTGTCCGGATGCCCGAACGACCGGACCTACTGGGAGCTGAAGGTCCAGAAACCCGACAACAAGGTCATC
CGGCCGGATGTCGGTATCGGGTGCTACATTCCGGAGGCGGGCGACGTGATCATCCTGAACTTTAACAAGT
ACTGAAGGCCGAGCGGCCCGAAGCCTGCAGCATGATTATGTTTCTCACAGATGAAAGTTGTGTGTCATAT
TGTGTGTCATTAAATACACAAACTGACCATGTGATAAGGAAACAGCTGACTTTACTTTCTTTTCTTTTCT
GACTCCACCCTTACCTTACAGTTCCTGTTTGGTAACATGTACTTCCTCATGAAGATCTGTGCTTGAAATG
GGCTCACAAAGTCTTCTGTGCACACAAGTAGTGTAATAAATAAATCAAATAGATCATTTCCCCATCGAGG
CGCTGAGATCAGAATAAAGAGCTCATCCCACATATCAACGTCATGGGAAGGCTTCAGTTAACAAAAGATT
ACTTAGACTGCTAAACCAGGCTTATTTTAACCAGTTTTATTTAACCTTAGAACTCTAATGTTAAAAAAAT
TGCACACCATGAGGTATATTTCACCAGATATGAAGTACCTGATAAAATATAGTTATGCAATAAAACAAAA
CTCAAGTGAAA
>Trf.11207.2 CDS=158-562
TGTTATGACTCAAGATGCATGATGATTGGTTGAGGTGTGTGTGTGTGTGAGTGTGTGTGTGGGGGGGTAA
GGCTATAAAACAGCTGACCAGGACTCCCTCCACTACAGGAGCTGATCGAAGGACCCATCGGATCCCTCGG
CCCCCTACAGCTGAACGATGACTCCCGTCCTGCTCTCTGCAGCCCTGCTGCTGCTGCTGCTTCCTGGAGC
TCCAGCTCAAACTTCCAGCCAGACTAACTTCACCATCCTGGTGAAAAACTCGGTGAGGAAGACTCCCGAC
AGGACCTTCACTACCTACGTGTCCTTCAGGGGAATCCTGCTGGGCGGCATGAGGAGGCTGCAGATGATGG
ACTCAGGCTTCAACTTCAAGTACACGGAGGACCAGAACTACGGGCCGTTCCTGGAGAGCGTGAACGGGTT
GTCCGGATGCCCGAACGACCGGACCTACTGGGAGCTGAAGGTCCAGAAACCCGACAACAAGGTCATCCGG
CCGGATGTCGGTATCGGGTGCTACATTCCGGAGGCGGGCGACGTGATCATCCTGAACTTTAACAAGTACT
GAAGGCCGAGCGGCCCGAAGCCTGCAGCATGATTATGTTTCTCACAGATGAAAGTTGTGTGTCATATTGT
GTGTCATTAAATACACAAACTGACCATGTGATAAGGAAACAGCTGACTTTACTTTCTTTTCTTTTCTGAC
TCCACCCTTACCTTACAGTTCCTGTTTGGTAACATGTACTTCCTCATGAAGATCTGTGCTTGAAATGGGC
TCACAAAGTCTTCTGTGCACACAAGTAGTGTAATAAATAAATCAAATAGATCATTTCCCCATCGAGGCGC
TGAGATCAGAATAAAGAGCTCATCCCACATATCAACGTCATGGGAAGGCTTCAGTTAACAAAAGATTACT
TAGACTGCTAAACCAGGCTTATTTTAACCAGTTTTATTTAACCTTAGAACTCTAATGTTAAAAAAATTGC
ACACCATGAGGTATATTTCACCAGATATGAAGTACCTGATAAAATATAGTTATGCAATAAAACAAAACTC
AAGTGAAA
>Trf.11220.1 CDS=1-810
ATGGGTGACTGGTTAGGGGACTCGCCTGCCATGCGGGAACCCAGGGTTCGAGACTGGGTGTGGGCTCATG
CTCTAGTCGAGCGCTCCGGCGTCGGTACCCCACGTCGGAGTCGCCACTGGGGGTCAAAGTCACATGGGCA
TCGATTGGCTAGTCACCTCCACGGGTACGTGAACGCAGCACCTCCACGGGCACGTGAACGCAGCACCTCA
ACAGCCCTGATGGCCGCCTGCATCGACTGCCAGGTCACATGGGTCGGCATGTGTTCAGATGCCTTCTACT
TCAAAGTGGTGGAAGAAAGAATAGAGGTGGCCGTCGACTGCTTCCACATCGGCAAAGCGCCGCTCGGTTT
CTGGGTCCGGAGCAAAACCAACAAGTTCCTGCTTCTGAACCCCGAGGAGCAGTTTCAGGTCCAGAACTTA
ACCAGCGAGCAGCTGGCTGAGCCTGACTGCAAGTTTAAAATCCAACACTACAATAACTTTGAGGCTGTTG
GGCCAGAGCGGAGGGCCGTGATGCTGTATGTGAAGAACAAGGACAAGTACATGGTGGCATGCTGCAGCCC
GGAGGCCAACGTTTATGCAGACAAGATGGACGCTCTGCCCGGACGCATCGAGGAGAACATGCACAAGGCG
TTGTTCTTCATGACCGAGCTCACGTGCAGTCACACCTACGAGTTTGAGTCCTCCTTGTACCGGTCCAGGT
TCCTGGGGTTCGAGCCCGACGAGGACGACCCCTCTCTGAACAAGCTGGTCTTGCTCGGTAAAGGTAGAGA
TGAAGTGGACGAATCTTGCCAGGTTATTTTATTAAAGTAATGATTTAAAAAACTGGAATCACCTGTTTGT
TGTAGTGCTTTATGTGTGAGCTGCAGCCTTCTCGGTAAAGTGTTCAATATTAAATAAGACCTTATTAAAG
AATATGAATACGTTGTGTAAATTACCTAAATTAACTAGCTATGTGTGTATGTAATATTGAACGCGGTGAG
ATACATTTGCTTTCATAAAATCAGATCTCACTATTTCAGCGTTTTAGTGGTAATATACTGTAATCTTACA
AAAGTCTGTGGCTTTTTTCTTTTTTTATGAAACTAAGTCATTGTACTGTCTGTTAAGGGGATTGCAGTTT
TAAATATACAGATAGCTTTATTTTGTTTTTCAAAAAGACGATTGAGACAAATAAAAATTTTCAAACAAAT
GTTTAAATTTTAAAGTTTCTCGGCCAAAAAGAAGAATTAACTGATTAAAAATGTACGTTTTCGAACCTTT
TTTTTCTTGGATACCTTTTTATATTTTACATTTTTCAGTCGATAATGATTGATCTCTAAGTGTAGTTTGT
CTTTGTGGTGGAGTTTAAGCTGTAATTTGTTCAGCAAAAACCTTAAAAGTAATCTGCTTTTATTGTGAAG
TTGCTCATTTTAACCCTCAAATTGGTGCTTTTATTGTGAAACAGGAGGTTGTTCCAATAAATCCTACTTT
AGGTGATAAGTGCTGATTTCGTCTATTTGTCTTTTTG
>Trf.11570.11 CDS=288-833
GCCAGATCCACCATGGTGGGAGTCCAGCAGTTGTGTGTTCCTCTACGCAGGTAAGGGGAGGAACGAGTGC
GACATTCCTCAACAAAAACTGGCAGCTGCCGATTAGGCCCAGACACCAAGATTGGCCAATCAAAATCCTC
TGAGCTTTGGGAGCCAATAGGAGGAGGAGGATTGGTGTCCATGTTGAGGCGTGCTGCCTCTCTTAAGCGT
TGCCTTTGGACAGCTACATTACGCATTTTACCTGCACGGGACGCTGCGCACTTCTGCTCCAGGTTAACTC
TTCCAAAATGAGCTCTGAATGTAAAGTCAGCCGGGATGAAGTGAAGACGTTCAAGAGAAGCAGTCTCAAG
AGGACTGAGGTGCAAGAGAAAAACCCTCTTCCAACGACTCAGGTAATCGATGATGAGAAGATGGCCATTG
AAGAGAAAGCTCAGAAAGAGGTACTCAATGCCGACGTGGAGAACTTTGAGAAGAAATGTGCGCTCAAGAA
GACTGAAACAAAAGAGAAAAACCCTCTTCCAACTAAGGACGTAATTGATGAAGAGAAGATAGCCATTGAA
GAGAAAGCTCAGAAAGAAGTACTCAATGCCGACGTGGAGAACTTTGAGAAGAAATGTGCGCTCAAGAAGA
CTGAAACGAAAGAAAAAAACCCTCTTCCAACTAAGGACGTAATTGATGAAGAGAAGATGGCCATCGAAGA
GAAAGCTATGAAAGAGCCAATCAATAATCAGTTGGAGACATTCCAGACACAGACACTCAAGAAGACTGAG
ACAAAAGAGAAAAATCCTCTTCCAACTGCAGCAGATATTGCAGCAGAAAAGAAAGCCCAGTAACTGAACC
ACACCTGCCATGATTCTGCTCTGTCCTGCCCTGTTACCAGCTGTTTAATTTGTAATCTTTTCTAGCATCT
CCACCTCTGTCTGTTTTTTGTGCCACCGTGTTTGATTAGAAATGGTTTTTGGGCTGATGCTATAATCCCA
TGTCGATGCTAATCCCATGTCGATGCTGTGTCTATAAAGGGCTGAACAGAAGAAAAAAAAGCTGAATTAT
TATATCAATGGGAAGTCTTATAAGATAAATGCATTGTTAACATTCAGAAAATGTAATGACACAAGATTTC
TTTTTTTTTTTCTTAATAAACATTGGGTATCAAAT
>Trf.11570.12 CDS=288-833
GCCAGATCCACCATGGTGGGAGTCCAGCAGTTGTGTGTTCCTCTACGCAGGTAAGGGGAGGAACGAGTGC
GACATTCCTCAACAAAAACTGGCAGCTGCCGATTAGGCCCAGACACCAAGATTGGCCAATCAAAATCCTC
TGAGCTTTGGGAGCCAATAGGAGGAGGAGGATTGGTGTCCATGTTGAGGCGTGCTGCCTCTCTTAAGCGT
TGCCTTTGGACAGCTACATTACGCATTTTACCTGCACGGGACGCTGCGCACTTCTGCTCCAGGTTAACTC
TTCCAAAATGAGCTCTGAATGTAAAGTCAGCCGGGATGAAGTGAAGACGTTCAAGAGAAGCAGTCTCAAG
AGGACTGAGGTGCAAGAGAAAAACCCTCTTCCAACGACTCAGGTAATCGATGATGAGAAGATGGCCATTG
AAGAGAAAGCTCAGAAAGAGGTACTCAATGCCGACGTGGAGAACTTTGAGAAGAAATGTGCGCTCAAGAA
GACTGAAACAAAAGAGAAAAACCCTCTTCCAACTAAGGACGTAATTGATGAAGAGAAGATAGCCATTGAA
GAGAAAGCTCAGAAAGAGGTACTCAATGCCGACGTGGAGAACTTTGAGATGAAATGTGCGCTCAAGAAGA
CTGAAACAAAAGAGAAAAACCCTCTTCCAACTAAGGACGTAATTGATGAAGAGAAGATGGCCATCGAAGA
GAAAGCTATGAAAGAGCCAATCAATAATCAGTTGGAGACATTCCAGACACAGACACTCAAGAAGACTGAG
ACAAAAGAGAAAAATCCTCTTCCAACTGCAGCAGATATTGCAGCAGAAAAGAAAGCCCAGTAACTGAACC
ACACCTGCCATGATTCTGCTCTGTCCTGCCCTGTTACCAGCTGTTTAATTTGTAATCTTTTCTAGCATCT
CCACCTCTGTCTGTTTTTTGTGCCACCGTGTTTGATTAGAAATGGTTTTTGGGCTGATGCTATAATCCCA
TGTCGATGCTAATCCCATGTCGATGCTGTGTCTATAAAGGGCTGAACAGAAGAAAAAAAAGCTGAATTAT
TATATCAATGGGAAGTCTTATAAGATAAATGCATTGTTAACATTCAGAAAATGTAATGACACAAGATTTC
TTTTTTTTTTTCTTAATAAACATTGGGTATCAAAT
>Trf.11570.14 CDS=288-971
GCCAGATCCACCATGGTGGGAGTCCAGCAGTTGTGTGTTCCTCTACGCAGGTAAGGGGAGGAACGAGTGC
GACATTCCTCAACAAAAACTGGCAGCTGCCGATTAGGCCCAGACACCAAGATTGGCCAATCAAAATCCTC
TGAGCTTTGGGAGCCAATAGGAGGAGGAGGATTGGTGTCCATGTTGAGGCGTGCTGCCTCTCTTAAGCGT
TGCCTTTGGACAGCTACATTACGCATTTTACCTGCACGGGACGCTGCGCACTTCTGCTCCAGGTTAACTC
TTCCAAAATGAGCTCTGAATGTAAAGTCAGCCGGGATGAAGTGAAGACGTTCAAGAGAAGCAGTCTCAAG
AGGACTGAGGTGCAAGAGAAAAACCCTCTTCCAACGACTCAGGTAATCGATGATGAGAAGATGGCCATTG
AAGAGAAAGCTCAGAAAGAGGTACTCAATGCCGACGTGGAGAACTTTGAGAAGAAATGTGCGCTCAAGAA
GACTGAAACAAAAGAGAAAAACCCTCTTCCAACTAAGGACGTAATTGATGAAGAGAAGATAGCCATTGAA
GAGAAAGCTCAGAAAGAGGTACTCAATGCCGACGTGGAGAACTTTGAGATGAAATGTGCGCTCAAGAAGA
CTGAAACAAAAGAGAAAAACCCTCTTCCAACTAAGGACGTAATTGATGAAGAGAAGATAGCCATTGAAGA
GAAAGCTCAGAAAGAAGTACTCAATGCCGACGTGGAGAACTTTGAGAAGAAATGTGCGCTCAAGAAGACT
GAAACGAAAGAAAAAAACCCTCTTCCAACTAAGGACGTAATTGATGAAGAGAAGATGGCCATCGAAGAGA
AAGCTATGAAAGAGCCAATCAATAATCAGTTGGAGACATTCCAGACACAGACACTCAAGAAGACTGAGAC
AAAAGAGAAAAATCCTCTTCCAACTGCAGCAGATATTGCAGCAGAAAAGAAAGCCCAGTAACTGAACCAC
ACCTGCCATGATTCTGCTCTGTCCTGCCCTGTTACCAGCTGTTTAATTTGTAATCTTTTCTAGCATCTCC
ACCTCTGTCTGTTTTTTGTGCCACCGTGTTTGATTAGAAATGGTTTTTGGGCTGATGCTATAATCCCATG
TCGATGCTAATCCCATGTCGATGCTGTGTCTATAAAGGGCTGAACAGAAGAAAAAAAAGCTGAATTATTA
TATCAATGGGAAGTCTTATAAGATAAATGCATTGTTAACATTCAGAAAATGTAATGACACAAGATTTCTT
TTTTTTTTTCTTAATAAACATTGGGTATCAAAT
>Trf.11570.15 CDS=288-695
GCCAGATCCACCATGGTGGGAGTCCAGCAGTTGTGTGTTCCTCTACGCAGGTAAGGGGAGGAACGAGTGC
GACATTCCTCAACAAAAACTGGCAGCTGCCGATTAGGCCCAGACACCAAGATTGGCCAATCAAAATCCTC
TGAGCTTTGGGAGCCAATAGGAGGAGGAGGATTGGTGTCCATGTTGAGGCGTGCTGCCTCTCTTAAGCGT
TGCCTTTGGACAGCTACATTACGCATTTTACCTGCACGGGACGCTGCGCACTTCTGCTCCAGGTTAACTC
TTCCAAAATGAGCTCTGAATGTAAAGTCAGCCGGGATGAAGTGAAGACGTTCAAGAGAAGCAGTCTCAAG
AGGACTGAGGTGCAAGAGAAAAACCCTCTTCCAACGACTCAGGTAATCGATGATGAGAAGATGGCCATTG
AAGAGAAAGCTCAGAAAGAAGTACTCAATGCCGACGTGGAGAACTTTGAGAAGAAATGTGCGCTCAAGAA
GACTGAAACGAAAGAAAAAAACCCTCTTCCAACTAAGGACGTAATTGATGAAGAGAAGATGGCCATCGAA
GAGAAAGCTATGAAAGAGCCAATCAATAATCAGTTGGAGACATTCCAGACACAGACACTCAAGAAGACTG
AGACAAAAGAGAAAAATCCTCTTCCAACTGCAGCAGATATTGCAGCAGAAAAGAAAGCCCAGTAACTGAA
CCACACCTGCCATGATTCTGCTCTGTCCTGCCCTGTTACCAGCTGTTTAATTTGTAATCTTTTCTAGCAT
CTCCACCTCTGTCTGTTTTTTGTGCCACCGTGTTTGATTAGAAATGGTTTTTGGGCTGATGCTATAATCC
CATGTCGATGCTAATCCCATGTCGATGCTGTGTCTATAAAGGGCTGAACAGAAGAAAAAAAAGCTGAATT
ATTATATCAATGGGAAGTCTTATAAGATAAATGCATTGTTAACATTCAGAAAATGTAATGACACAAGATT
TCTTTTTTTTTTTCTTAATAAACATTGGGTATCAAAT
>Trf.11570.16 CDS=308-853
GTAAAGTTACTCTGGATCACCGCTGTTGATCAGCTCGTGTTGTATTGCAAACATGATTAATGTCACGGAA
ATAATAAGAATGGTGGTTGTTTTTAAGTTGGTAGCTGTTGGTCAACATTTCTGCGACAGGCCGAACCTTT
TCCTCAAACTTTTCCTGAACAGTGACTGTGGGGTGTGGTCTGCTCGCAAGCTGTTTCCTTGTATGCGTTT
TTAATCTCGAGCAGGGCTCTAACGAGGCATGTTGTGACTGGCTTCCTAAATTCCGGGGTTAAGCCGAGCG
TTGTCCTTTCCTGTTAACTCTTCCAAAATGAGCTCTGAATGTAAAGTCAGCCGGGATGAAGTGAAGACGT
TCAAGAGAAGCAGTCTCAAGAGGACTGAGGTGCAAGAGAAAAACCCTCTTCCAACGACTCAGGTAATCGA
TGATGAGAAGATGGCCATTGAAGAGAAAGCTCAGAAAGAGGTACTCAATGCCGACGTGGAGAACTTTGAG
ATGAAATGTGCGCTCAAGAAGACTGAAACAAAAGAGAAAAACCCTCTTCCAACTAAGGACGTAATTGATG
AAGAGAAGATAGCCATTGAAGAGAAAGCTCAGAAAGAAGTACTCAATGCCGACGTGGAGAACTTTGAGAA
GAAATGTGCGCTCAAGAAGACTGAAACGAAAGAAAAAAACCCTCTTCCAACTAAGGACGTAATTGATGAA
GAGAAGATGGCCATCGAAGAGAAAGCTATGAAAGAGCCAATCAATAATCAGTTGGAGACATTCCAGACAC
AGACACTCAAGAAGACTGAGACAAAAGAGAAAAATCCTCTTCCAACTGCAGCAGATATTGCAGCAGAAAA
GAAAGCCCAGTAACTGAACCACACCTGCCATGATTCTGCTCTGTCCTGCCCTGTTACCAGCTGTTTAATT
TGTAATCTTTTCTAGCATCTCCACCTCTGTCTGTTTTTTGTGCCACCGTGTTTGATTAGAAATGGTTTTT
GGGCTGATGCTATAATCCCATGTCGATGCTAATCCCATGTCGATGCTGTGTCTATAAAGGGCTGAACAGA
AGAAAAAAAAGCTGAATTATTATATCAATGGGAAGTCTTATAAGATAAATGCATTGTTAACATTCAGAAA
ATGTAATGACACAAGATTTCTTTTTTTTTTTCTTAATAAACATTGGGTATCAAA
>Trf.12847.2 CDS=556-906
TATATTTGTGCTATTTATTGATTTATTGTTTTATTATTTGTACAGTAATTATAGTTTTGTATTATTTGCA
TCCAGACACATACATATATATGCAATATACAACATCTGTGTCATCATGTAAAACAAATCCATTCATCAAA
GGTTAAACATAAACCAAAGTGAACACACCCATACGATTATATACACCAAAAATTAAATAAGCCTATATCT
TATACAACAATCATGAAGTTAAGTAAGGCAAGTTAGATTAAATTAACATAGTCTCAACTTTTCATGTTGA
ACATTAATGAAGAATCACATTTTTGGATTTGTAAAAAGTGTAGTGAAGGCCAATGCTTTTGTAGTAGTCA
GTGTGGGAGTTGCATTTGTGGTATCGAAACCACAGGGATAGTCACAGCAATTGCAGTATTGTCTAAAGAC
AAACTGTTGGTCATAAGAGTTGGGGTATTGCCTATCTCCTCTTTCATTAAAGGGCTTTCCAGGACATGTC
TTTCTGGGTTGACTTTCTGTGGTTATCGAAGTTGAAGCGGGGGTGGTGTTTATACACCAAATTTGATGGG
CATTGTTGGATATAGGTTATTCCACCTTTACAGCTGTAAAAAGACACTGTCAGTCTTAAGTGGGTTTTTA
ATGACAGGGGTCTGCAGTAGTTGTAGTAGGAATGACACAGCATTTTTTGGATGGGTCATACACCCAACCG
GATGGGCAATATTGGATTGTGATTTTTCCATAGACACAGATGTAATAAGAATGTATGTCATAATGACAAG
GGTAGCGGCCATCTGGTTTTCCGTTACAGAAGTTTACATCAGGTGTACTGATCGTTTGAGTTTGTCCGTC
ATAGTCACATCTATCCGTGGATTCTACATACACCAAACCTGCAGGGCATGGCATGATGTAGATTAATCCA
GCCACACAGCTGATAAAAGAATGTTTGTCATTAATGTTGACGTAATTCCCATCTGTTTTCCCATGACAGA
AGGTATTGGTAGTTTGAGTATAGAGGACACAGGTTCTCGTAGATGGGTCATACACCCAACCGGATGGGCA
ATATTGGATTGTGATTTTTCCATAGACACAGATGTAATAAGAATGTGTGTCATAATGACAAGGGTAGCGG
CCATCTGGTTTTCCTTGACAGAAGTTTACATCAGGTGTACTGATCGTTTGAGTTTGTCCGTCATAGTCAC
ATCTATCCGTGGATT
>Trf.12848.1 CDS=555-905
TATATTTGTGCTATTTATTGATTTATTGTTTTATTATTTGTACAGTATTATAGTTTTGTATTATTTGCAT
GCAGACACATACATATATATGCAATATACAACATCTGTGTCATCATGTAAAACAAATCCATTCATCAAAG
GTTAAACATAAACCAAAGTGAACACACCCATACGATTATATACACCAAAAATTAAATAAGCCTATATCTT
ATACAACAATCATGAAGTTAAGTAAGGCAAGTTAGATTAAATTAACATAGTCTAAACTTTTCATGTTGAA
CATTAATGAAGAATCACAATTGTGGATTTGTAAAAAGTTTAGCGAAGGCCAATGCTTTTGTAGTAGTCAG
TGTGGGAGTTGCATTTGTGGTATCGAAACCACAGGGATAGTCACAGCAATTGCAGTATTGTCTAAAGACA
AACAGTTGGTCATAAGAGTTGGGGTATTGCCTATCTCCTCTTTCATTAAAGGGCTTTCCAGGACATGTCT
TTCTGGGTTGACTTTCTGTGGTTATCGAAGTTGAAGCGGGGGTGGTGTTTATACACCAAATTTGATGGGC
ATTGTTGGATACAGGTTATTCCACCTTTACAGCTGTAAAAAGACACCGTCAGTCTTAAGTGGGTTTTTAA
TGACAGGGGTCTGCAGTAGTTGTAGTAGGAATGACACAGCATTTTTTGGATGGGTCATACACCCAACCGG
ATGGGCAATATTGGATTGTGATTTTTCCATAGACACAGATGTAATAAGAATGTATGTCATAATGACAAGG
GTAGCGGCCATCTGGTTTTCCGTTACAGAAGTTTACATCAGGTGTACTGATCGTTTGAGTTTGTCCGTCA
TAGTCACATCTATCCGTGGATTCTACATACACCAAACCTGCAGGGCATGGCATGATGTAGATTAATCCAG
CCACACAGCTGATAAAAGAATGTTTGTCATTAATGTTGACGTAATTCCCATCTGTTTTCCCATGACAGAA
GGTATTGGTAGTTTGAGTATAGACGACACAGCATCTTGCAGATGAGTCATACATCAAACCTGCTGGGCAT
AATTTGATTGTGGGTTTTCCATAGAGACAGATGTAATAGGAATGTGTGCCATAATGGCAAGGGTAGTACC
CATCTGGTTTTCCGTTACAGAAGTTTACATCAGGTGTAGTTTGAGTTTGAGTTTGTCCATCATAGTCACA
TCTATCCGTGGATTCTACATACACCAAACCTGCAGGGCATGGCATGATGTAGATTAATCCAGCCACACAG
CTGATAAAAGAATATTTGTCATTAACGTTGACGTAATTCCCATCTGTTTTCCCGTGACAGAATGTATTGG
TACTTTGAGTATAGATGACACAGGCTCTTTTAGTTAAGTTGTACAACCAACCTGCTGGGCATAATTGGAT
TGTGGGTTTTCCATAGAGACAGTTGTAATAAGAATGTGTGCCATAATTGCAAGGGTAGTGTCCATTTGGT
TTTCCGTTACAGAAGTTTCCATCAGGTGTAGTTTGAGTTTGTCCGTCATAGTCGCATCTATCGGTGGATT
CTACATACACCAGATTTGCTGGGCATGGTCTGATGTAGATTAATCCAGCCACACAGCTGATAAAGTAATG
CTTGTCATTAGGGTAGACGTAATTCCCATCTTGTCTTCCGTTACAGAGGTTTGCAACAGGTGAACCAAG
>Trf.12848.2 CDS=555-905
TATATTTGTGCTATTTATTGATTTATTGTTTTATTATTTGTACAGTATTATAGTTTTGTATTATTTGCAT
GCAGACACATACATATATATGCAATATACAACATCTGTGTCATCATGTAAAACAAATCCATTCATCAAAG
GTTAAACATAAACCAAAGTGAACACACCCATACGATTATATACACCAAAAATTAAATAAGCCTATATCTT
ATACAACAATCATGAAGTTAAGTAAGGCAAGTTAGATTAAATTAACATAGTCTAAACTTTTCATGTTGAA
CATTAATGAAGAATCACAATTGTGGATTTGTAAAAAGTTTAGCGAAGGCCAATGCTTTTGTAGTAGTCAG
TGTGGGAGTTGCATTTGTGGTATCGAAACCACAGGGATAGTCACAGCAATTGCAGTATTGTCTAAAGACA
AACAGTTGGTCATAAGAGTTGGGGTATTGCCTATCTCCTCTTTCATTAAAGGGCTTTCCAGGACATGTCT
TTCTGGGTTGACTTTCTGTGGTTATCGAAGTTGAAGCGGGGGTGGTGTTTATACACCAAATTTGATGGGC
ATTGTTGGATACAGGTTATTCCACCTTTACAGCTGTAAAAAGACACCGTCAGTCTTAAGTGGGTTTTTAA
TGACAGGGGTCTGCAGTAGTTGTAGTAGGAATGACACAGCATTTTTTGGATGGGTCATACACCCAACCGG
ATGGGCAATATTGGATTGTGATTTTTCCATAGACACAGATGTAATAAGAATGTATGTCATAATGACAAGG
GTAGCGGCCATCTGGTTTTCCGTTACAGAAGTTTACATCAGGTGTACTGATCGTTTGAGTTTGTCCGTCA
TAGTCACATCTATCCGTGGATTCTACATACACCAAACCTGCAGGGCATGGCATGATGTAGATTAATCCAG
CCACACAGCTGATAAAAGAATGTTTGTCATTAATGTTGACGTAATTCCCATCTGTTTTCCCATGACAGAA
GGTATTGGTAGTTTGAGTATAGACGACACAGGCTCTCGTAGATGGGTCATACACCCAACCAGATGGGCAA
TATTGGATTGTGATTTTTCCATAGACACAGATGTAATAAACATGCGTGTCATAATGACAAGGGTAGCGGC
CATCTGGTTTTCCTTGACAGAAGTTTACATCAGGTGTACTGATCGTTTGAGTTTGTCCGTCATAGTCACA
TCTATCCGTGGATTCTACATACACCAAACCTGCAGGGCATGGCATGATGTAGATTAATCCAGCTACACAG
CTGATAAAAGAATGTTTGTCATTAATGTTGACGTAATTCCCATCTGTTTTCCCATGACAGAAGGTATTGG
TAGTTTGAGTATAGAGGACACAGGCTCTCGTAGATGGGTCATACACCCAACCAGATGGGCAATATTGGAT
TGTGATTTTTCCATAGACACAGATGTAATAAACATGCGTGTCATAATGACAAGGGTAGCGGCCATCTGGT
TTTCCTTGACAGAAGTTTACATCAGGTGTACTGATCGTTTGAGTTTGTCCGTCATAGTCACATCTATCCG
TGGATTCTACATACACCAAACCTGCAGGGCATGGCATGATGTAGATTAATCCAGCTACACAGCTGATAAA
AGAATGTTTGTCATTAATGTTGACGTAATTCCCATCTGTTTTCCCATGACAGAAGGTATTGGTAGTTTGA
GTATAGACGACACAGCATCTTGCAGATGAGTCATACATCAAACCTGCTGGGCATAATTTGATGGTGGGTT
TTCCATAGAGACAGATGTAATAGGAATGTGTGCCATAATGGCAAGGGTAGTACCCATCTGGTTTTCCGTT
ACAGAAGTTTACATCAGGTGTAGTTTGAGTTTGAGTTTGTCCATCATAGTCACATCTATCCGTGGATTCT
ACATACACCAAACCTGCAGGGCATGGCATGATGTAGATTAATCCAGCCACACAGCTGATAAAAGAATATT
TGTCATTAACGTTGACGTAATTCCC
>Trf.12848.3 CDS=555-905
TATATTTGTGCTATTTATTGATTTATTGTTTTATTATTTGTACAGTATTATAGTTTTGTATTATTTGCAT
GCAGACACATACATATATATGCAATATACAACATCTGTGTCATCATGTAAAACAAATCCATTCATCAAAG
GTTAAACATAAACCAAAGTGAACACACCCATACGATTATATACACCAAAAATTAAATAAGCCTATATCTT
ATACAACAATCATGAAGTTAAGTAAGGCAAGTTAGATTAAATTAACATAGTCTAAACTTTTCATGTTGAA
CATTAATGAAGAATCACATTTTTGGATTTGTAAAAAGTGTAGCGAAGGCCAATGCTTTTGTAGTAGTCAG
TGTGGGAGTTGCATTTGTGGTATCGAAACCACAGGGATAGTCACAGCAATTGCAGTATTGTCTAAAGACA
AACAGTTGGTCATAAGAGTTGGGGTATTGCCTATCTCCTCTTTCATTAAAGGGCTTTCCAGGACATGTCT
TTCTGGGTTGACTTTCTGTGGTTATCGAAGTTGAAGCGGGGGTGGTGTTTATACACCAAATTTGATGGGC
ATTGTTGGATATAGGTTATTCCACCTTTACAGCTGTAAAAAGACACCGTCAGTCTTAAGTGGGTTTTTAA
TGACAGGGGTCTGCAGTAGTTGTAGTAGGAATGACACAGCATTTTTTGGATGGGTCATACACCCAACCGG
ATGGGCAATATTGGATTGTGATTTTTCCATAGACACAGATGTAATAAGAATGTATGTCATAATGACAAGG
GTAGCGGCCATCTGGTTTTCCGTTACAGAAGTTTACATCAGGTGTACTGATCGTTTGAGTTTGTCCGTCA
TAGTCACATCTATCCGTGGATTCTACATACACCAAACCTGCAGGGCATGGCATGATGTAGATTAATCCAG
CCACACAGCTAATAAAAGAATGTTTGTCATTAATGTTGACGTAATTCCCATCTGTTTTCCCATGACAGAA
GGTATTGGTAGTTTGAGTATAGACGACACAGGCTCTCGTAGATGGGTCATACACCCAACCGGATGGGCAA
TATTGGATTGTGATTTTTCCGTAGACACAGATGTAATAAGAATGTGTGTCATAATGACAAGGGTAGCGGC
CATCTGGTTTTCCTTGACAGAAGTTTACATCAGGTGTACTGATCGTTTGAGTTTGTCCGTCATAGTCACA
TCTATCCGTGGATTCTACATACACCAAACCTGCAGGGCATGGCATGATGTAGATTAATCCAGCCACACAG
CTGATAAAAGAATGTTTGTCATTAATGTTG
>Trf.13190.1 CDS=393-719
GAGGGGCGTTCACTGACCTGTTCTCTACACCAGACAAGTAAACCCTGCCGTTAAACAGAACTTATTACAG
GAAGTGGATGCTGAGTCAGCTCTGGGTTCAGGACCCGTTCCTGCAGCCATGCCCCCAACCTGAAAGCAGA
GCCGTTTGAGAATCTGATCGATAGAAAGCAACCCGGTTAACCAGCAGCGCTTCCTGTTGAGCTTCAAAAT
AAAACTCTGGTAAGACGTGAAACAACAAACAGGAGGACGCCGGTCAATGCAGGCTGGAGACTTTTAATTT
GACAGCGTTCATTCCGCAGGAAGTACACAACAGCTGACATCTGAAGTATCAACAAAATAAAGGTTTCCAG
CTGCACCAGGACTCAAATCAAGACGCCTGCGGTCAGACACAAATGAGGAGGGGCACGTTATCGACCCACA
ACCCCCAAAACCCACTAGACCCCCAGACCCCTCCAACTCTCCAGACTCCTCTTAGGACTTTGTGTTGCAT
TCACACGCTGTTCAGGAAGAATCTAAACCCAGGTGAAGGAGCCTCCACAGGCGAGTCAGCGCCCAGCAGG
GACCCCGATGGAGCGCTAAGGGCCCGATGTGAAGAGGCTCAACAGAAGGAAAGCTTTCATGTGCAAAGGG
TTACATGGAAAAAGGCTTCAGCAGGAGCTGAAGGACGACGCTCGACGCTCCTCAGCTCCATGTTTAACCG
TCGCCGTCCGTCCGAGTAACCGATTTCACTCAGTCGGACTATTTAGTTTAGTCACTCAAACCATCTCGTG
TCCGGATCCACGCAAGTTCTCGACACTCGAGCTATAGAACATAAGTTCTGGAAATAGGAGTTTTAGAACA
CGAGTTCTAGACACTCGTGGTCCAGAACACGAGTTCTAGACACTCGTGGTCCAGAACACGAGTTCTAGAC
ACTCGTGGTCCAGAACACGAGTTCTAGACACTCGTGGTCCAGAACACGAGTTCTAGACACTCGTGGTCCA
GAACACGAGTTCTAGACACTCGTGGTCCAGAACACGAGTTCTAGACACTTGTGGTCCAGAACACGAGTTC
TAGACACTCGTGGTCCAGAACACGAGTTCTAGATACTCAAGCTATAGAACACGAGTTCTAGACACTCGTG
GTCCAGGACACGAGTTCTAGACACTCGAGCTATAGAACACGAGTTCTAGACACTCGTGGTCCAGAACACG
AGTTCTAGACACTTGTGGTCCAGAACACGAGTTCTAGACACTTGTGGTCCAGAACACGAGTTCTAGAAAC
TCGTGGTCCAGAACACGAGTTCTAGAAACTCGTGGTCCAGAACACGAGTTCTAGACACTCGAGCTATAGA
ACACGAGTTCTAGACACTCGTGGTCCAGAACACGAGTTCTAGACACTCGTGGTCCAGAACACGAGTTCTA
GACACTTGTGGTCCAGAACACGAGTTCTAGACACTCGAGCTATAGAACACGAGTTCTAGACACTCGAGCT
ATAGAACACGAGTTCTAGACACTCGAGCTATAGAACACGAGTTCTAGACACTTGTGGTCCAGGACACGAG
TTCTAGACACTCGAGCTATAGAACACGAGTTCTAGACACTCGAGCTATAGAACACGAGTTCTAGACACTC
GTGGTCCAGAACACGAGTTCTAGACACTTGTGGTCCAGAACACGAGTTCTAGACACTTGTGGTCCAGAAC
ACGAGTTCTAGACACTTGTGGTCCAGAACACGAGTTCTAGACACTCGTGGTCCAGAACACGAGTTCTAGA
TACTCGAGCTATAGAACACGAGTTCTAGACACTCGTGGTCCAGGACACGAGTTCTAGAC
>Trf.13231.8 CDS=3-443
GTATGCCTCAACCCAGCACCATGCCCCCAATGACAACACATAACCCCACAGATGGTATGCCTCAACCCAG
CACCATGCCCCCAATGACAACACATAACCCCACAGAAGGTATGCCTCAACCCAGCACCATGCCCCCAATG
ACAACACATAACCCCACAGAAGGTATGCCTCAACCCAGCACCATGCCCCCAATGACAACACATAACCCCA
CAGAAGGTATGCCTCAACCCAGCACCATGCCCCCAATGACAACACATAACCCCACAGAAGGTATGCCCCA
ACCCGGCACCATGCCCCCAATAACAACACATAACCCCAAAGACGAGATGCCTCAACCCAGCACCATGCCC
CCAAAGACAACACATAACCCCACAGACGAGATGCCTCAACCCAGCACCATGCCCCCAATGACAACACATA
ACCCCACAGACGAGATGCCTTAACACAGCACCATGCCCCCAATAACAACACATAACCCCACATAACTTTC
TAATTGCTTACAGTCCCCAATTCTGACATGACATGATGGCCCCACCAGATATTTCAACACAAACTACAAC
TGTTGTACCAAACTATGGCTTTTTACCCTAAAACACGTTGTAATGTGAAAACCATGGGCAGGTGGGCAGG
ACCATAGACATAGAGTTGGATTCATGCTGATATTCCATTTTCACAGAATAGCAAAGCACATTGCTATTGC
CAGATACGTGTCATCTTTGTTTAGCTAATGGTCTCTAACTAGTGAAGCACTAACCCATGGTGGAATTAGC
AAACCATCACACCAGCTCTTCAATTCCACCATGCTTCATAGCTCGGGAAACAGTGGGATGGTGACCAGCA
GCAGATCTGAGTCTAACACACCCGTTGCCTCACGCCCGGCTCTGCCTGAGAACATTTAAGCAACTTCACA
AACTAGCCAGTCATTCATCTCTGAAGCTGCCCATGCTCTGCTTCCAACTGTTTCTGACCTGTTTACGAGG
CGTTACCATTACAAGCAACGACCAATTTTCCTTAGAATGTCAAGTGACCACAGCAAACAATTCAATGTCT
ATTCTCCCCCTGTTCTATTTCTACGACCAAGAAAGCAAAACACTCCAGGTACATGGCAGGCGATCACTTG
CTACAAAAGCAGTACCCCAGCCTGCAATTGGTAATTAAACTTCCTCACAAACAGACCCCAGCAACTCCTC
CACTATATTGTTGAAAACCAGAGTCCCCCAGGGCTGTGTGCTTAGCCCATTCCTGTTGTAATTAATGCTC
CACACTCCACATATAATATTTTGTGTGTGTGTTTCTTTATATAGGAAAATGGGACTGGAAACTGCATTTT
GTTTCCCAACCCTTGTATGACAATGAAATACCTTTGTAACCTTGTGATGCTATCAACTAAATACATGTAT
TACTGGTTTTGGAGATTTTCTTTCTTTTTGCATGCAATAACCTGCATATTACTGAGGATTTAAGTCATAA
ACTTTATATATTGAGAACAATGACTTCTTATGAAAACATGTTACAGATAACTTTATGTTATTAAAGGAAC
TTTTAAAAA
>Trf.15064.1 CDS=178-627
GTTAGAGTTGGGGTTTGGGTAGTCCTCAATGTAAAAACAAAGCAGGATCACCCGTGCACTGGCCATACTG
GTGCGGACATCCCGGTCCCCCAGGGGTCCGGCCCGGATCTGCTCCAGTCGTTCACTCATCAACGTGTGGC
AGAGTGGCCTTAAAATATCAGAGAACACATATTAGTGATGATTTTACAACATTGTTCTATCATTCAGAGG
GCAATCTGGACAACAGGTCCTAGAGCCCCCACCTTTTTTCCTCCATTACCCTTCAATGAGTGTTACAGTG
AAATGTGTCCTGACAGTATAACCGCAACAATGTCAGCACTGTTTGGCTTGATACATTGTTGTGTAATAAT
CATAATAAAACATCATAAAACTGTACACTATGCTAACATGTATATACACAATTTGGTTTTCAATACAGTT
ATTGGGTTCAGGCATGAAATCACCATGATTATAATTATTATTATTATTATGTGTTTTATTCTCTATTTTT
TCTCTCTCTTCCCTTTCATCCGCAGGTTGTCCAGTCGTTTGGCTCCCTCCTGTGGACCTCTGGCGCTGTC
GTTGATGAGGCCCGCTAGGCTAAGTGTCTCCTGTAAACCCACGTGGCCGCTAGCATGTAGCGTGTAGCTC
CGCCGTCGAGTCTGTGCGCTAACACGCGTCCTCCTTGCGCTGCGGTCTGTAGCTGCGGCGTCGGAATGGC
GACCCCTCGTGGTCGCGTCGTGGACCTCCTCCGGGCAGCTGTGGCTCCGTTCCCCCCGTCTACGTGACTC
ACGTGGCTCCACATACCCCCGTTCCTTGTAGCTTCGGGGTGTAAGGCCTCACGCGCAGCTCCATCGGCGT
CACTCCC
>Trf.15063.3 CDS=770-1102
CCGGGATGTCCGCACCAGTATGGCCAGTGCACGGGTGATCCTGCTTTGTTTTTACATTGAGGACTACCCA
AACCCCAACTCTAAACCTAACCAGCCCGCGCCTGCTGGAGCCAGTCCTCGTCTCCCGGCGGTCCTGCCCC
CAGGACTCTCCGACTGGTCTCAATCTTCACATTTACTCTCATGTTTTAAGGATCTACTATCCCATTATTA
TATCCCTGACCTCAACTAATTTGTCTGTATGCCTTAACCCAACCATTCTTTTTGCACACCTGAACCCAAC
AACTGTATTTAAAACCAAATTGTGTATATACATGTTATCATAGTGTACAGTTTTATGATGTTTTATTAAT
ATTATTATATAACAATTAATCAAGCCAAACTGTGCTGACATTGTTGTAATTATACTATCAGGACACATTT
CACTGTAACACTCATTGAAGGGTAATGGGAGAAGGGGAAAAAAGGTGGGGGCTCTAGGACCTGCCGTCCA
GAGTGCCCTCTGACGCAGTGACTTCCCGTGCTATATAAGAGGGAGGCTCAGACATCTTACTTTCTTTTTG
GAGTGGCTGAAGAAGGTCCTGTAAGACCGAAACGTTCCACTTATCCATGTTGACTACCTGTCGTTTGCTG
TTCTGCAATAAAAGGTAAAACTTAATTAAGCATTCCTGCAGTTTTTTATTAATAATTAACGGCCTAAGGC
CCGCATGGGCATAGTGTCCCACCACGTGATGAGACGTCCGCTCGTCTAGGAGCGCGGTTAGCACGGCAAA
TGGGCAAGTCACCGACCGCCACCCTGAAGCTACGCACACAGCTGGTGCACATCTCGACGGGGAGTGACGC
CGATGGAGCTGCGCGTGAGGCCTTACACCCCGAAGCTACAAGGAACGGGGGTATGTGGAGCCACGTGAGT
CACGTAGACGGGGGGAACGGAGCCACAGCTGCCCGGAGGAGGTCCACGACGCGACCACGAGGGGTCGCCA
TTCCGACGCCGCAGCTACAGACCGCAGCGCAAGGAGGACGCGTGTTAGCGCACAGACTCGACGGCGGAGC
TACACGCTACATGCTAGCGGCCACGTGGGTTTACAGGAGACACTTAGCCTAGCGGGCCTCATCAACGACA
GCGCCAGAGGTCCACAGGAGGGAGCCAAACGACTGGACAACCTGCGGATGAAAGGGAAGAGAGAGAAAAA
ATAGAGAATAAAACACATAATAATAATAATAATTATAATCATGGTGATTTCATGCCTGAACCCAATAACT
GTATTGAAAACCAAATTGTGTATATACATGTTAGCATAGTGTACAGTTTTATGATGTTTTATTATGATTA
TTACACAACAATGTATCAAGCCAAACAGTGCTGACATTGTTGCAGTTATACTGTCAGGACACATTTCACT
GTAACACTCATTGAAGGGTAATGGAGGAAAAAAGGTGGGGGCTCTAGGACCTGTTGTCCAGATTGCCCTC
TGAATGATAGAACAATGTTGTAAAATCATCACTAATATGTGTTCTCTGATATTTTAAGGCCACTCTGCCA
CACGTTGATGAGTGAACGACTGGAGCAGATCCGG
>Trf.15918.1 CDS=641-1021
TCAAGCCTCAAAATCGAGGAAAAACAGAAAGCGGCAATACATGAATTTGTACGTATGCTGGTTTCCCGGA
TACTCAGGAAAGCCAAAATTAACAGGATACATGTTAATTATGAGTCCATCACAATGGCTCTATTTGAAAG
GATATGGATTGAAGTCCATGGTGTCAATTTTCATCCCACCCCAACCCTTTTCATCTGTGGCCTATACCTC
TGAAAATACCTCTGTTTCAGCTATTCCAGATGTAGTTCCTGAGCCTAATATAGTAGCCAAAAAGAAAGAG
TCCGGGTGTTTATCGAAGAGCTGGTGTCCAGGGTTCTGCGTAAGGCAAAGGTTTACAAGGCTGATGTGAA
CTTTGAGGCCATTTGTCTGTATCTGTTTGAAATAACATGGATTTAAGTCCAGGATGTGAAGTTTACTCCC
AACTGCAAAACATTAGCAAAACTTGAAAAAGGCCATATTTCATGACCTTTGTAAGAGGTGGGACAGTGCA
ACATTGATACTGGAGTCCATTAAATTATTAGAACCACCAATTGGGAGAACCATTGCTAGGCATGTGAAAT
ATCATCTAGTCACACCAGCAAGAAAGCGTAATCGTGTTTGCCGTTCGGGAAAGAAAAAGAAAGAGTCCGT
TCGGGTGTTCATGGAAGATCTGGTTCTAAGGATTCTAAGAAAGGCAAAGGTTTACAAGGTCAAAGTAAAC
TTTGAGGCCATCACTACGGGTCTTTTTGAAAGAACGTGGAAGGAAATCCTGGATGTCAATTTTAATCCAA
CGGCAAAAACATTTGAAAAACTTGAAAAGGTCATTTTCAATGATCTTTGCAAGAGGTGGGGCAGTGCAGA
ATTGGTGCTGGAATCAATTCAGTTATTGGAACTACCAATTACGAGATGTATTGCCTTTGCTGTCAAAAAT
CATCTAATGACACCAGAGAGAAAGCGCAACAGCATCTGCCGGTTCTTCTCATCTGTGAGTAGAGGCATCA
CCAACATCTGTGGGAGGAAATACGGTTTTGGTGTTAAGTAGGTGAATGGGCGATTTTTACGGGTGATCCG
ATTTTTCCCACATTCAGTAAAAGTATTTTGTCTATGGTGATCATAGATAACATACAGATTCCTGACCCGC
CTCAATGTGGAGCAAGACTCTGTATTGTCTCTAAGGTGATCGTAGAGACCATACAGAGTCACAAAGGCTC
AAGCCTTCGAGCTGTTAGACCAAATTGTTGACCTCTGAGGTGACCTTAGACATCAATATTGCAACAGATC
GAGGTGGGAGAGGATCAGGTCTACGGGGGATCATAGACAACATACAGAGTCCAGACCCACTTGATGTGGA
GCAAGACTCTGTATGATGTCTACGGTGATCTGTAGGTCGTCTACGGTGATCGTAGGCACCAACCAAGTCA
TGACACCAACCAAGTCAGAGGTCAACAATTATATCTAACAGCTCAGAGGCTTGAGCTGT
>Trf.16630.1 CDS=324-806
AGAAACGAGACGAGGATAAAAGCAAAAATGAAACGAAGTCATCCTCAGTTAAAAGAAAAGACGCCGAAGA
ATATTTAGAAACGCTGCCAGAGATGACAAAACTTTTTTACGGCTACGGGGGAGACAGGCAGGGGCGTTGA
ACACGCCTCTCCAGCAGCAGCCAGCTGAAGGTAACGTTAACAAGACCACGAGGATGACGTCATGCTGATG
TCACTGACGACGTTGACAACGATGATGGGGCTTCGGCCCCATCATCCGGCCCATCATCATCCCCATCATC
CGCCCCATCAACGGCCCGTATCCCGGCCGAACTCTGGGTCTTGATGGAATGCACTCGGGTGGGGTCACGC
GACCCCATCCACCTTGATCGATTTGCAAATGTGACCCTTCATCGGAGGGCCCTCGCCGGTCGGCCCTCGT
GCCGGTCCCGGTGGGTGGTTCCTCCGGACTGCGGGTTTACCTCTCAGCTACCACAGTTTGGTCGTGGCCG
AGGCGGAGAGGGCAGCTGGACGACTGGTGCGTCCAGCTGCCCCCCACCCTACGGAGATCAAATTGTCTGC
TTACTGAGCTGCCCGTGCACGGAGCTCGGCGCCCTGCTGCTGCCCCACCGCCGCCGAACGGTGGGAACGG
TGGGAGCGGTGCAGCGGCTGCGACGTGCCCTCCGGCGAAACACGTTGACTCGAACCACCTCGTTGAACCT
TCCCCTGCGCTCCACACACGCTTCGGTCCCCCCCACCCCCGTTCCGGACTCCGGTCGCCGAGGAGGGGGC
TGTCCAGCTTCGACGCCGGTCGACAAAGACGCCTGAACAGCAGATGACGTCTGCAGCTGCTCTGAGAGAC
TAAACTGTGGATCCTGGTTCCTGAGACTGAGCGGCAGACGGCGCCCGGCTGCAATTTATTCAATCATATC
TACATTCTCTGAAAGAAGTTCTAGGTGTGTCTGAAAAAAGAAAAAGAACCCTGGTCCCTGAACGCATCGT
GGACATCACTTTCCATAGTGTAGTTCCCTCAATGATAAGAAATTTGAAATAATTTAAAATCAAAATTGGG
ATATTTATCAAACAGGAATATTGTATGCTGTCAAATTGATCCCAAACGGTCACTCACTAAATCAATAAAA
TAATGAGTAAATCTTGAA
>Trf.16718.1 CDS=333-752
CTATATTTAAAACTGAACTTTGCTCCTGTAAAGCTCACCTAAACAGGGGGGGGTGGAGAAAGGGGGATGA
CAGAAAGAGAGAGCAGTCACTCAGTCTGACCCAAGAGGAAAGAAGGGATGACAGAAATGAGGATCTCCTA
CTGAAATCTGGGAAATGATGCATTGCAGGATGATATACGTTTGGAAACGTTGGGGTCGCAAGTAGAATTT
CCATATCCTTCATCCTGGCTCTTCCTCAGTCTGGTCAACACAAGCGGAGGATTTGAACTCAAATTTGAGT
CTGGTCCGCCTCAGCACCAGCAGGTGCGTCAGAGACGCTGGACATCAGGGGGATGGAGGGCTGCAGTAAG
CCAGAGCCTGGGCCTCCTGTGGCCCCAGGGCCTCTGCTCTCGGGCCCCGGAGGGAAGCTGCACAGCCAGA
CGGACTCCGTCCTCACCGCGGCCCGGCTCGTCCGCAGAGGATGGGCGGAGGAGGGGAAGAAGACAGGGTG
GCAAGTTTCCTATTTCGACTCCTCGCGTCAACCCCCCGTCTGGAGCTCAGACGGGAATCCGGGTCCACAA
CGGGCCGAGATCGGCCTGAAGGAACCCGGGAGCGGTCCAGATGGAGCAAAACGGACTGAAGGGTCACTCT
CAGCTGACAGACAGGCAGACAGACTGGCAGGTCTTCGCGTGGTGGTGTCTGGCTGTCGCACCACGTTCAG
GCGGTGCAGGAGGTTCAAGGCCCCGATACTACCGGCCATTGCTGAGATGTAGACTTAGCCTTAAAGGACT
ATGAATTAAAGGCTCAGTGCATGAAAAACCTTCTTGGTTCTGATACCACTACTACAGAACCTGGATTACA
TTACAGGTCTTTAAACCTTGAGTTGAATTAAGGAATTTGATGGTGATCATGTGATTAAATGGATTATTTG
TTTTACATTAAAGGTGGAGTAGAATCAA
>Trf.16933.1 CDS=448-750
AACATTTCATCAATGTCTTTTCCTTTTAATGGAAAACACAGATCTAGAGGGTTATTTCTACATTCAAGTG
TATAATCATCAAACCTTTCACAGCAAATGTGCAAAATGTATCCAGTAATACTACACAAAAAGAGTGCAAG
TGAAAAATACTTTGCCCCTTGGTGGGATTTATAACCTCTAAAGATTGAATTGGATAATAATCTAACTCAT
TGTGACAACACCTCCCTAAATGCTTGCCCACATTTGAAAGAATAAAAAGAACAGCACTTGAAGCATATCC
ATATAGGTACAATGACGTCGTAGCATTGCATATCCCCAGAGAAGAAAAATGTTTGGGCAGTAATCTGATG
GAGGTTTCACTCGCTAGCACTGAACAACATCCTCCGACCCTATCTGGGTGACGATAACCATCAGCACGCC
CCGACCTCTCCACACACACACACGTGCATGGGCATCCGTCTACAGCCTCCTGCAAGCAGGTTTCACACTG
TGGACTTCATTAATGGGAGAGGGCCGGGGAAGCACCGGCTACGCCATCCACACAGAGGACCGAGGGGTGG
CGATGCTCGTGGGGGAAGAAAACACAGACGTGATTACTGCTCAAAAAGATTCAATGAACTGCTGTATGTC
TGTATCTCCCGCCGTCAAAGTGAAAAGCATCCCACCGAAAGCAAAAAACACTACGCAAGAGGGAAGAAGC
AAGTGAAAAACACAGCATCCTTATTATCCACTTCCATCCCACTAGGATGACTGTGATTGCCAGGCTGCTG
CTGCTGCTGCTGCTGCTGCTAATGACGGTTATGAGTGAAATGATGGAGAGTTGTATTCGGACATGCATCA
TGCTGATGTTGGGAATAATTCTGGTGTTGGAGGGGTGGAGAACAATG
>Trf.17072.7 CDS=124-462
GTTTTGAAACACAAGTTAGAACAGCCAAAGCCTGATTGTGCAGAGGGACGAAGGCTATTGATTTGGGACT
GTTGTGTTTACAGGTTCTTGTGACTTGTGGAGTCTGAACTCGCCATTGGCGTGATGGTGGATGGCTGGCC
TGCGCTTTTCACAGAAGACCAGGTGCGCATGGAGTTCAACCGGATGGTGGGCAAGAACTTCAAGTCTCCG
GCTTATCGATTTATACATTTTGATCTAAAGGTGTGTGCAGCTGTTGGCAGAGCGTTCTCAACAGACCAAG
AGGACTCTAATGATGACGACTCATTCCGACACATTGAGATTGAGATCCTCTTTGTTTTGAAAGAAGGTGC
TGTGAGCTCATCTTCCCTCCAGCTCTGTCCAGTCTGGTTGAAGGAGAAGTTGCGATGGACTACAATCAAG
ACCTGCCAAAAGCTATGTGCCTTCTGTTTGCATCTGAACTAGCCCCAAGTATGTACATGAAGCTCACATT
CCTGGTACTTCTGGCGTTGGGCCACAGTGAACTAAAAC
>Trf.17724.1 CDS=1-765
ATGGAGGCGGGCCTAGGAGAAGGGCCCAGCGTGGAGGCGGGCCTAGGAGAAGGACTCAGCGTGGAGGCGG
GCCTAGGAGAAGGACTCAGCGTGGAGGCGGGCCTAGGAGAAGGACTCAGCGTGGAGGCGGGCCTAGGAGA
AGGACTCAGTGTGGAGGCGGGCCTAGGAGAAGGACTCAGCGTGGAGGCGGGCCTAGGAGAAGGACTCAGC
GTGGAGGCGGGCCTAGGAGAAGGACTCAGCGTGGAGACGGGCCTAGGAGAAGGACTCAGCGTGGAGGCGG
GCCTAGGAGAAGGGCCCAGCGAGAAGGGCCCAGAGGCGGGCCTAGGAGAAGGACTCAGCGTGGAGGCGGG
CCTAGGAGAAGGACTCAGCGTGGAGGCGGGCCTAGGAGAAGGGCCCAGCGTGGAGGCGGGCCTAGGAGAA
GGGCCCAGCGTGGAGGCGGGCCTAGGAGAAGGACTCAGCGTGGAGGCGGGCCTAGGAGAAGGACTCAGCG
TGGAGGCGGGCCTAGGAGAAGGGCCCAGCGTGGAGGCGGGCCTAGGAGAAGGACTCAGCGTGGAGGCGGG
CCTAGGAGAAGGGCCCAGCGTGGAGGCGGGCCTAGGAGAAGGGCCCAGCGTGGAGGCGGGCCTAGGAGAA
GGACTCAGCGTGGAGGCGGGCCTAGGAGAAGGACTCAGCGTGGAGGCGGGCCTAGGAGAAGGACTCAGCG
TGGAGGCGGGCCTAGGAGAAGGGCCCAGAGGCGGGCCTAGGAGAAGGGCCCAGAGGCGGGCCTAG
>Trf.17821.1 CDS=1-345
ATGATGCTGTGCTCTTTTCTCATCAAATCTGAGGGATTCTTCTACAACAATGGCGGCGATGCTGAAGTTG
TAGCAGGCCGAGATGGAACTTGTCCAGCAGTCTTTGCTGCAGAAAAGCCTGGCATCCCAGACTCTAAGGC
TCTAACAACTGAGGCTTTTGGCGTGATCCTGGAGGCCTGTGGTATGAGTGCCTCAAGCCCTTGCGCTGTT
GGTCCTGACCCATTGGTGACCAGTTGTGGAAAACTTGGAAACAAGCTTCAATTTGCTATGGCGCATAATA
TGGAAGACCATTCCTGTGAGCAAAACAAGATCAGACTTATGTCCAATGGAAGGTCACGTCTATAAATGTT
TTACTCTCACTATTCTCTCATTCATCTGTGTCCTTTAAGGAATACTGTAAGCGTTGGACTGGTTTTTTTT
TTTTTTAAATACTATCAGATTTCACCAAATGTTTGATCATGGAAAGTTAAATGTGATGGAAATCTTTGTT
CAAAATGTGTAAAGGCAGCTGTGTGTTAACTGTGTCACATTTGACCCTAAGCTTTGTTTACTGTGCACTT
TAACAAATAAAATATTCACCATAGTTTTTCTTGACTGTCTTGTCATCTCTGAAAATGTAGAAATTTCTTG
CTAACTTAAAG
>Trf.17979.1 CDS=1-999
ATGCCCACTTCCACAACTATTGCTCCCACTACCACTGCAAGTCAAAGCACCAGCTCTACACCTACAACTA
CGCCCACTTCCACATCAACAACTATCGCTCCCACTACCACTGCAAGTCAAACCCCCACCTCTACGCCCAC
AACTACGCCCACTTCCACATCCACAACTATCGCTCCCACTACCACTGCAAGTCAAACCCCCACCTCTACG
CCCACAACAACGCCCACTTCTACATCAACAACTATCGCTCCCACTACCACTGCAAGTCAAAGCACCAACT
CTACGCCCACACCTACGCCCACTTCCACATCAACAACTATGGCTCCCACTACCACTGCAAGTCAAACTCC
CACCTCTACGCCCACAACTACACCCACTTCCACATCAACAACTTTTGCTGCCATCACAACTGCAAGTCAA
AGCACCACCTTTACGTCCACAACTTCCACTACCACTGAAAGTCAAAAGACCACCCCCGCATCCACGACTA
AGACCACTTCCCCAGACACCACTACAACTGCCTCTCCAACCACCTCAACAACATCAATGCACCAGCTCTA
CGCCCACAACTACACCCACTTCCACATCAACAGCTATCGCTCCCACTACCACTGCAAGTCAAACCACCAC
CTTTACGCCCACAACCACGCCCACTTCCACTTCCACAACTATTGCTCCCACTACCACTGCAAGTCAAAGC
ACCAGCTCTACATCCACAACTACACCCACTTCCACATCAACAACTATTGCTCCCACTACGACTGCAAGTC
AAAGCACCAGCTCTACGCCCACAACTACGCCCACTTCCACATCAACAACTATTGCTCCCACTACGACTGC
AAGTCAAAGCACCAGCTCTACGCCCACAACTACGCCCACTTCCACAACTATTGCTCCCACTACCACTGCA
AGTCAAAGCACCAGCTCTACGCCCACAACTACGCCCACTTCCACATCAACAACTATGGCTCCCACTACGA
CTGCAAGTCAAAGCACTAG
>Trf.17980.1 CDS=2184-3458
GCATTGACTTCTACGCTATAAAATCCCATAACAAATGACTTATGAACTTTTTTGTTATTCAGTTTCAAGT
CAGGTCATCTGCGGTTCAACTGAAAGTCCAGCTGACGTAGCATTTCATCAGCTTTTTTTAATCTCCACTT
GAATTAATAGGCGTGGGGTGAAACAAAAATGTAACCCGAGCTTGTAACCGAAAGCTTTATTTTTGATTCA
ATAACAATGTCAAGTGAAATGTTCCAAAGTAACGCACATGTTTGCTCTCTCTCTCTCTGACGACTGAGAG
TTATCAGCATCGGTGTTCTGGAGAGCTGGCAGGTATAAAAGGACCGACAGGAGGGTGTTGACAACCATAA
AGCCCACGCCGAAGATCCGAGATGGAGAAAACCAGGATGCTTGTCCTCTCTGTGTGCTTGGCCTCCATGT
TGCTGGGCTGCGCCGAGGCGCTCGTCCCAACACCTTGTAACTCCTGCACAAACGCCAAAGTGAACGCCAC
CAACGCCTTGCCAGCTGGTGCCCACCCCACTCGTGTGACCTCCAGAAACCATCCTGTGATCTCAAATTCC
TCCACAGCTACCAACACTACATCGCGGCAGACCATGCGGCCCCCTGGAGCCGTGGAGCCAACCTGTAAAA
GCAGCCCTGTGGTTTCAGCTGCCTCTTTGCTCGGGCCCTGCCCTCACCTGCTGGTTCAGGCCATCTCCGT
TCTGATATGTCTTGCACTGGGCTAATATTCCCCTTATATGTTCCCCTTTCCGCAATGGAGATGGATGTTC
GACCAACAGCCTCGCATTAAAGGCTCCCACTGTGACTGTCACACCATTATTAAGGCCATGACGTGCTTTG
TCTGCACGGAGCTCTCTTCCGCTTTTGATCACGACGCAATACAATACATGATGTATATAATGCCATGCTT
CAGATGTAAGCTACATAAAAACAGGATATGGATGTTTTGGTAAATTAAATTCAAATGAAATTTCTATTTG
TACTCTTAAATGCATTTCTTTTTTTTTGGGAGGGAAATTATGGGAATAAACCTTTTCCACTGCAGACAAT
GTAACATGTTAACGTACGCCCAACTCATAACCCTAACCCAATACCAATACGTGATGTATAATGACATGCT
TCAGATGTAAACTGCATTAACAGAATATGACATTTCTCTGGATGTTTTGTCAAACATAGTGCTAATTAAA
TTGCCATTTGTACTCTTAAATGTATATACATTGTTTTTGAACTTTGATGGAAATATTAATAATAACATTT
TGACATATCAAAATAATAAAAGCACAGCTTTATTTATAGCATTGATTATCACTGCATTCCACAGGTGAGG
TCTGTGTATGGTGTTTGATGGCTCACGTCTCCTGTAGGTTTTCCACTATCCAACCCATTTGCACCCAGTG
CATTCAAATCACATCACATTCAAATTGAGGAGGTTTGTAATGAACCACCGAGTTTTGGTTTCCAATGCAG
CAACGGATGAGGGAATCAAGTCCCAATTATCATACTCTATCAACTGTTTGTACATTAATTTCTCCTAATT
AACACATCTTTTCTCTGGGATACTGGTCTCCAATTCTACTTCACAGGAATCCTGCTTTACATTGCACTTC
ATTCAATAATGTGAGGCCAAAAAAGATACGGTCAAGTTTTACTCTGTGAGTCTCTTGCTAGATTCTATAT
ATGATCCCAGCTGTCATAAGATAATATAAAAATATCTACACCTTAGGGACTAGCGGCCCTATGCCAAACC
AAACCAGCTGAAACACCATTATCTGGATGGACTAGCTCAGTGTTTGCATGTGTGGTCCAAAGGCGGGGAG
GCAAAAGCTCCCTGAAATGAAACAGGTATCAGGTTAAACAAGGCCTTATAAACGGGCCAGGAGGGGGAAA
AAAGACACATTTTACAAACTCAGGACAAGGATACACAGTGGATCAGTCACGATATTGGTTTGAATGTATT
TTGCATCCTGCTTTATTTAGCTTCCCCCTGCTTCTTTTCTTGAGTGCTCCTGTCCCTTCATGCTTTTGCA
TGTTGTCCCATCTTTGTTATTGTCGGCCCCGCCCCTGGTTGAATCCTCCTGTGTCTAATCACCTGCAGCT
CGCCAGAGTATTTATTTAGTGTCCTCCCCCCGTCTCTGTGTTGGTACATCTGCTGAGCTTTCTGGTGTGT
TCCCGCTTCAGCCATGGCACGCTTCACACTGTGTTCTCTTCTGCTAATATACCTGATTTGTGTTTTGCCT
GTTTTGGTTTACCTTGGATTTTTTTTATTTGTAGTACTGTTTTGTTTTGGACTATTCTTTATTAAAATCC
CTATTAAATATCGTTCTGCTCATGCATCTACCAGCTTATCGGTCCATTCCTGCCTTGTGACACAGAAAAC
CGGTCACAAGAAATGTATGGTTGTTTGTTTGTCCTCAGCAGAAGATTGTCTCTCGGCCAGCATGAAGTAT
CTTTTCCTGGGGCTGTTTCCAATATCTCTGCTGGGTTTTGTCTGTGCACAGCAAACATCCGCCCCGGAAG
GGACATCCACCCTGGATGTGACCATCCCCCCGGAAGGGACCTCCACCCTGGATGTGACCATCCCCCCGGA
AGGGACCTCCACCCTGGATGTGACCATCCAGACCACCGCCCCCTCTAAGACCGCCCAACCGTATACGACT
GCCCAACCCTCCACAACCGCCCAACCCTCTACGACCGCCCGCCCGGCTACGACCGCCCAACCCTCTACAA
CCGCCCGCCCCACTACGACCGCCCAACCCTCTACAACCACCCGCCCCACTACGACCGCCCAACCCTCTAC
GACTGCCCAACCCTCTACGACTGCCCAACCCTCTACGACCGCCCAACCCTCTACGACCGCCCAACCCTCT
ACGACCGCCCGCCCCGCTACGACTGCCCAACCCTCTATGACTGCCCAACCCTCTACGACCGCCCGCCCCG
CTACGACTGCCCAACCCTCTATGACTGCCCAACCCGCTACGACCGGCCTCATCCCTGTCACCACAGTGAT
GGGGACCAGACCCACATTCCCGCCGGGCACGAGTGGATTCCAAACTCCAATGAGTGGACAGAGCCACATC
TTCAGCTCTGTCGGCCTGCTGTTGGGAACATTTGTTCTTTATGCCTACAACTATCGCTCGCATTACAACT
GCAAGTCAAAGAACCAGCTCTACGCCCACAACTACGCCCACTTCCACATCAACAACTATTGCTCCCACTA
CCACTGCAAGTCAAACTCACGCTTCTTCGCCCACGACTACGCTCACTTCCACATCAACAACTATTGCTCC
CACTACCACTGCAAGTCAAACCACCACCTTTACGCCCACAACTACGCCCACTTCCACATCCACAACTATC
GCTCCTACTACCACTACAAGTCAAACCCCCAGTTCTACGCCCACAACTACACCCACTTCCACATCAACAA
CTATCGCTCCCACTACCACTTCAAGTAA
>Trf.18550.1 CDS=1-1041
ATGTCAGCCCGCCCCTGCAGGCCTACCCCCCACGGCCAGCCCGCCCCTGCAGGCCTACCCCCCACGGCCA
GCCCGCCCCTGCAGGCCTACCCCCCACGGCCAGCCCGCCCCTGCAGGCCTACCCCCCACGGCCAGCCCGC
CCCTGCAGGCCTACCCCCCATGGCCAGCCCGCCCCTGCACAGTCAACCTGTAAAGTCTCTGGGACCAGAC
CTCGACCCACAAGATGAGGATTCAAAGAGCTCGATGGAAACCCAGAGGAGAAGAGGAAGGGAAGAACACG
ACATGCGGGGCCCACCAGTGGATGACTCCTCCCCCTCCCAGGACCCAGCGTGTGTGAAGGGCGAGCTCGT
GAGTCTCGTCCCATCATATAAAACAGCTGAAAGCCTTCAGAACTGCATCCACTGCAGCAGGCGGCCTTCA
AGCAGAGAACCTAAAGTAGAAAGAGAAATACAACTGCAGAACCATGATTGCAAAGATTTGTGCCATCCTG
CTGCTGTTGGCTGTTTCCAGCAAAGCACAGAACACAACTGTGGCCACAACAGCCACAACTGTGGCCACAA
CTGTGGCCACAACTGTGGCCACAACAGCCACAACTGTGGCCACAACAGCCACAACTTTCGATCGAACCAA
CTGAAGAGGAGCAGCCGGCACCGGTCTGAGCGCTTCAGGTTCCCGGTGCTGTCGGGTTCGTCCATGTTGG
CCTTGGGCATAGAGCTGATAACTAATTCAAAGAGGATCCTCTGTACCGTCACATCACAGCTTTTAGGAGG
GATGCTGTATCTCAACATGCCGGTGAAGAAGAAGAAGAGAGAAGGGAGACCCTGCCAGCTCCACCAGGAC
CAGTACCAGGAGGACCAGCTGCAGGAGGACCAGTACCAGGAGGACCAGCTGCAGGAGGACCAGTACCAGG
AGGACCAGTACCAGGAGGACCAGCTGCAGGAGGACCAGCTGGAAGAAGACCAGCTGCAGGAGGACCAGCT
GCAGGAGGACCAGTACCAGGAGGACCAGCTGGAAGAAGACCAGCTGCAGGAGGATCAGTAA
>Trf.18550.2 CDS=283-675
AACCGGTCAACACAATCTGTAATTAAAGAAGACAAACCCAAAGGGACAGTTAGTTGAAGAAACCTGTGAT
GACGTGCAAGGAAAATGTCCCGGCACTGGTTGGACTGGTTGAGTCCTTTGTGCTGGCGGTGACGCGCTCT
GCACCTCTCACCCTGACGACAGGGCGAGCTCGTGAGTCTCGTCCCATCATATAAAACAGCTGAAAGCCTT
CAGAACTGCATCCACTGCAGCAGGCGGCCTTCAAGCAGAGAACCTTAGAAAGAGAAATACAACTGCAGAA
CCATGATTGCAAAGATTTGTGCCATCCTGCTGCTGTTGGCTGTTTCCAGCAAAGCACAGAACACAACTGT
GGCCACAACAGCCACAACTGTGGCCACAACTGTGGCCACAACTGTGGCCACAACAGCCACAACTGTGGCC
ACAACAGCCACAACTGTGGGATCAACAGCCACAACTGTGGGATCAACAGCCACAACTGTGGGATCAACAG
CCACAACTGTGGGATCAACAGCCACAACTGTGGGATCAACAGCCTTGAATACAACAATCCCATTCAACAG
CACCACCAGCAATACCACCACCAGCAATACCACCTCCTCCGCCTTCATCAACAAAATCAGTCTATTTTCC
GTAGTTGCAGCGACGATGGCACACGGCCTTCATTCCTTTTGCTGAAGGTCCTAGATATAAAATGTAAATC
CAGGGCTCAAATTGAAGGATTCATTTGAAGGTTTTAGACGCTGTAGATAATTGTATGTGCTAATTTATTA
AGCTGTTTGGTGTGTGTGTGGATGATGGTGTGCGTTCGTACTGTGGGTCCAAACCACACTGGACCTCGAG
GACGCTTCTGTTGATTCAAACGTCTATGATGGGAGAAGTCTGTAAAGGTCCAACCAGAGGCCAATCAGAG
CGTCTGACCTGAGCTGAATGTGTTGTCTGTAATCACATTATTGATTTTAAAATATGGTTTCCAATAAAGG
TTTGGGTAAGTTA
>Trf.18603.1 CDS=169-549
GCAGAACCAGAGGACTCCAGGACCGATCTTCACATCACGTGACGTCCTGAGGAGAGAGAAAATGGAGAAA
GAGAAAAAAAGCACACATAATGCATTTTACAGTCACTCACCTGTTATATAGCATAATAATCAACAATATT
GATATTGTGTTGTTTATAAACAGCGTTAATGAGTGTACTCTGTTGTTTTCTGTTAAGGCCACCTTGCCAC
ATGATGAGTGAGCTGCTGGAGCAGGCCCGGACGGGCTCCTGGGAACCGAGGTGCTGGCAGCAGTATGGAC
TGTGCATTGGCAGCCTTCATTTCTCCTCACATCTGGAGGCTGCCCCAACCCACCCCAAACCTTACCAGCC
CGTGCCTGCTGATGCTGGTCCTGGTACCTCGGGTGTCCGACCATCATGGCTCTCCGGCTACTCCTCATCT
TCATCTTCATTATTAGGACTAACTGTTCCAATACTGTTAATTCTAATCACAACCTATCTGTGTATACGCC
TAATCTCAACCAGTCTGTGTGCATGCTTGAACCCTATAACTTTATATAAATCCCAATGAGGAATATAAGT
TATTATAGTGTACAGTTTTATGATGATCAATATTATTATATAACAATGTATAAAGCCAAACTGTGCCATA
TTGTTGTAAATGATACCATGGTTATTACATAATACTGTAACACACATTGAAGGGTGATGATAAGAAAGGG
AGGAAAGAGGGGGGCACTAGGACCTGCGCGGTCGAGCACTGCCCTCTGCTATGCCCTCTGACCCCAGGGC
TTCCCCATGCCATATATAAGACTGAGGCGACGGACATTTTCTCTCTCTAGCGACTGATGAAGCTCGAACA
AGAGCGAAACGTCTCGCTTTGCCTGGTGCCTGACCTATAAAAATAAAAAAGGTAAAAACTTTA
>Trf.20292.1 CDS=430-753
AAGCGAGACGTTTCGCTCTTGTTCGAGCTTCATCAGTCGCTAGAGAGAGAAAATGTCCGTCGCCTCAGTC
TTATATATGGCATGGGGAAGCCCTGGGGTCAGAGGGCATAGCAGAGGGCAGTGCTCGACCGCGCAGGTCC
TAGTGCCCCCCTCTTTCCTCCCTTTCTTATCATCACCCTTCAATGTGTGTTACAGTATTATGTAATAACC
ATGGTATCATTTACAACAATATGGCACAGTTTGGCTTTATACATTGTTATATAATAATATTGATCATCAT
AAAACTGTACACTATAATAACTTATATTCCTCATTGGGATTTATATAAAGTTATAGGGTTCAAGCATGCA
CACAGACTGGTTGAGATTAGGCGTATACACAGATAGGTTGTGATTAGAATTAACAGTATTGGAACAGTTA
GTCCTAATAATGAAGATGAAGATGAGGAGTAGCCGGAGAGCCATGATGGTCGGACACCCGAGGTACCAGG
ACCAGCATCAGCAGGCACGGGCTGGTAAGGTTTGGGGTGGGTTGGGGCAGCCTCCAGATGTGAGGAGAAA
TGAAGGCTGCCAATGCACAGTCCATACTGCTGCCAGCACCTCGGTTCCCCAGGAGCCCGTCCGGCCTGCT
CCAGCAGCTCACTCATCATGTGGCAAGGTGGCCTTAACAGAAAACAACAGAGTACACTCATTAACGCTGT
TTATAAACAACACAATATCAATATTGTTGATTATTATGCTATATAACAGGTGAGTGACTGTAAAATGCAT
TATGTGTGCTTTTTTCTCTTTCTCCATTTTCTCTCTCCTCAGGACGTCACGTGATGTGAAGATCGGTCCT
GGAGTCCTCTGGTTCTGCTGCCGGTGCGGCCCGCTAGGCCCGGTCTCTCCCTGAAGTCCACGTCTCCGCT
AGCATGTAGCGTGTAGCTCCGTTCTCGCGTCTGGCTGCAGGATGTGCGTCCCCCGTGCGGGGGTCTTGGC
TCCGGTGTCAGACTTATGGCTCCTTATGTCCGCGTCCTTCTCACCGAAGGCTTGGCTTCGTTTGGCTCCG
GCTCCGCGACTCACTGCGGCTCTACTTACCCCCGGTATTAGTCGCATCGGGTGATAAGGCCTCGCGTGCA
GCTCTATCGGCGTCATCTTTGCGATGCACCTGACTGTGCGCGGAGTTTACAAGTGTCCGCCAGAGGCCCG
TTCATCTGCCATTCTCCTCGCGCCGAACAACGAGCGGTGGTCTAATTGACGTGGTGGGAGGCCGGGCCCC
TGCGGGCCCTAAGCCTTTATTCCTTAATAAAAAATCAGGAAACTTTAAAGTTTTTACCTTTTATTTTTTA
CAGGTCAGGCACCAGGTAAAGCGAGACGTTTCGCTCTTGTTCGAG
>Trf.20296.2 CDS=1765-2109
CAGGTAAAGCGAGACGTTTCGCTCTTGTTCGAGCTTCTTCAGTCGCTAGAGAGAGAAAATGTCCGTCGCC
TCAGTCTTATATATGGCATGGGGAAGCCCTGGGGTCAGAGGGCATAGCAGAGGGCAGTGCTCGACCGCGC
AGGTCCTAGTGCCCCCCTCTTTCCTCCCTTTCTTATCATCACCCTTCAATGTGTGTTACAGTATTATGTG
ATAACAATGGTATCATTAAAAACAATATGGCACAGTTTGGCTTTATAAATTGTTATATAATAATATAGAT
CATCATAAAACTGTACACTATAATAACTTATATTCCTCATTGGGATTTATATCAAGTTATAGGGTTCAAG
CATGCACACAGACTGGTTGAGATTAGGCGTATAAACGGATAGGTTGTGTTTAGAATTAACAGTAATGGAA
CAGTTAGTCCTAAGAGTGAAGATGAAGATGAGGAGTAGCCGGAGAGCCATGATGGTCGGACGCCCGAGGT
ACCAGGACCAGCATCAGCAGGCACGGGCTGGTAAGGTTTGGGGTGGGTTAGGGCAGCCTCCAGATGTGAG
GAGAAATGAAGACTGCCAATGCACAGTCCATACTGTTGCCAGCACCTCGGTTCCTCAGGAGCCCGTCCGG
GCCTGCTCCAGCAGCTCACTCATCATGTGGCAAGGTGGCCTTAACAAAAAACAACAGAGTACACTCATTA
ACACTGTTTATAAACAACACAATATCAATATTGTTGATTATTATGCCCTATAACAGGTGAGTGACTGTAA
AATGCATTATGTGTGCTTTTTTTCTCTTCCTCCATTTTCTCTCTCCTCAGGACGTCCCGTGATGTGTAGA
TCGGTCCTGGAGTCCTCTGGTTCTGCTGCCGGTGCGGCCCGCTAGGCCCGGTCTCTCCCTGAAGTCCGCG
TCTCCGCTAGCATGTAGCGTGTAGCTCCGTTCTCGCGTCTGGCTGCAGGATGTGCGTCCCCCGTGCGGGG
GTCTTGGCTCCGGTGTCAGACTTATGGCTCCTTATGTCCGCGTCCTTCTCACCGAAGGCTTGGCTTCGTT
TGGCTCCGGCTCCGCGACTCACTGCGGCTCTACTTACCCCCGGTATTAGTCGCATCGGGTGATAAGGCCT
CGCGTGCAGCTCTCTCGGCGTCATCTTTGCGATGCACCTGACTGTGCGCGGAGTTTACAAGTGTCCGCCA
GAGGCCCGTTCATCTGCCATTCTCCTCGCGCCGAACAACGAGCGGTGGTCTAATTGACGTGGTGGGAGGC
CGGGCCCCTGCGGGCCCTAAGCCTTTATTCCTTAATAAAAAATCAGGAAACTTTAAAGTTTTTACCTTTT
ATTTTTTACAGGTCAGGCACCAGGTAAAGCGAGACGTTTCGCTCTTGTTCGAGCTTCTTCAGTCGCTAGA
GAGAGAAAATGTCCGTCGCCTCAGTCTTATATATGGCATGGGGAAGCCCTGGGGTCAGAGGGCATAGCAG
AGGGCAGTGCTCGACCGCGCAGGTCCTAGTGCCCCCCTCTTTCCTCCCTTTCTTATCATCACCCTTCAAT
GTGTGTTACAGTATTATGTGATAACAATGGTATCATTAAAAACAATATGGCACAGTTTGGCTTTATAAAT
TGTTATATAATAATATAGATCATCATAAAACTGTACACTATAATAACTTATATTCCTCATTGGGATTTAT
ATCAAGTTATAGGGTTCAAGCATGCACACAGACTGGTTGAGATTAGGCGTATAAACGGATAGGTTGTGTT
TAGAATTAACAGTAATGGAACAGTTAGTCCTAAGAGTGAAGATGAAGATGAGGAGTAGCCGGAGAGCCAT
GATGGTCGGACGCCCGAGGTACCAGGACCAGCATCAGCAGGCACGGGCTGGTAAGGTTTGGGGTGGGTTA
GGGCAGCCTCCAGATGTGAGGAGAAATGAAGACTGCCAATGCACAGTCCATACTGTTGCCAGCACCTCGG
TTCCTCAGGAGCCCGTCCGGGCCTGCTCCAGCAGCTCACTCATCATGTGGCAAGGTGGCCTTAACAAAAA
CAACAGAGTACACTCATTAACACTGTTTATAAACAACACAATATCAATATTGTTGATTATTATGCCCTAT
AACAGGTGAGTGACTGTAAAATGCATTATGTGTGCTTTTTCTCTTCCTCCATTTTCTCTCTCCTCAGGAC
GTCCCGTGATGTGTAGATCGGTCCTGGAGTCCTCTGGTTCTGCTGCCGGTGCGGCCCGCTAGGCCCGGTC
TCTCCCTGAAGTCCGCGTCTCCGCTAGCATGTAGCGTGTAGCTCCGTTCTCGCGTCTGGCTGCAGGATGT
GCGTCCCCCGTGCGGGGTCTTGGCTCCGGTGTCAGACTTATGGCTCCTTATGTCCGCGTCCTTCTCACCG
AAGGCTTGGCTTCGTTTGGCTCCGGCTCCGCGACTCACTGCGGCTCTACTTACCCCCGGTATTAGTCGCA
TCGGGTGATAAGGCCTCGCGTGCAGCTCTCTCGGCGTCATCTTTGCGATGCACCTGACTGTGCGCGGAGT
TTACAAGTGTCCGCCAGAGGCCCGTTCATCTGCCATTCTCCTCGCGCCGAACAACGAGCGGTGGTCTAAT
TGACGTGGTGGGAGGCCGGGCCCCTGCGGGCCCTAAGCCTTTATTCCTTAATAAAAAATCAGGAAACTTT
AAAGTTTT
>Trf.20298.2 CDS=187-531
GTCCGGCCCGGATCTGCTCCAGTCGTTCACTCATCAACGTGTGGCAGAGTGGCCTTAAAATATCAGAGAA
CACATATTAGTGATGATTTTACAACATTGTTCTATCATTCAGAGGGCAATCTGGACAACAGGTCCTAGAG
CCCCCACCTTTTTCCTCCATTACCCTTCAATGAGTGTTACAGTGAAATGTGTCCTGACAGTATAACTGCA
ACAATGTCAGCACTGTTTGGCTTGATACATTGTTGTGTAATAATCATAATAAAACATCATAAAACTGTAC
ACTATGCTAACATGTATATACACAATTTGGTTTTCAATACAGTTATTGGGTTCAGGCATGAAATCACCAT
GATTATAATTATTATTATTATTATGTGTTTTATTCTCTATTTTTTCTCTCTCTTCCCTTTCATCCGCAGG
TTGTCCAGTCGTTTGGCTCCCTCCTGTGGACCTCTGGCGCTGTCGTTGATGAGGCCCGCTAGGCTAAGTG
TCTCCTGTAAACCCACGTGGCCGCTAGCATGTAGCGTGTAGCTCCGCCGTCGAGTCTGTGCGCTAACACG
CGTCCTCCCTGCGCTGCGGTCTGTAGCTGCGGCGTCGGAATGGCGACCCCTCGTGGTCGCGTCGTGGACC
TCCTCCGGGCAGCTGTGGCTCCGTTCCCCCCGTCTACGTGACTCACGTGGCTCCACATACCCCCGTTCCT
TGTAGCTTCGGGGTGTAAGGCCTCACGCGCAGCTCCATCGGCGTCACTCCCCGTCGAGATGTGCACCAGC
TGTGTGCGTAGCTTCAGGGTGGCGGTCGGTGACTTGCCCATTTGCCGTGCTAACCGCGCTCCTAGACGAG
CGGACGTCTCATCACGTGGTGGGACACTATGCCCATGCGGGCCTTAGGCCGTTAATTATTAATAAAAAAC
TGCAGGAATGCTTAATTAAGTTTTACCTTTTATTGCAGAACAGCAAACGACAGGTAGTAAACATGGATAA
GTGGAACGTTTCGGTCTTACAGGACCTTCTTCAGCCACTCCAAAAAGAAAGTAAGATGTCTGAGCCTCCC
TCTTATATAGCACGGGAAGTCACTGCGTCAGAGGGCACTCTGGACGGCAGGTCCTAGAGCCCCCACCTTT
TTTCCCCTTCTCCCATTACCCTTCAATGAGTGTTACAGTGAAATGTGTCCTGATAGTATAATTACAACAA
TGTCAGCACAGTTTGGCTTGATTAATTGTTATATAATAATATTAATAAAACATCATAAAACTGTACACTA
TGATAACATGTATATACACAATTTGGTTTTAAATACAGTTGTTGGGTTCAGGTGTGCAAAAAGAATGGTT
GGGTTAAGGCATACAGACAAATTAGTTGAGGTCAGGGATACAATAATGGGATAGTAGATCCTTAAAACAT
GAAAGTAAATGTGAAGATTGAGACCAGTCGGAGAGTCCTGGGGGCAGGACCGCCGGGAGACGAGGACTGG
CTCCAGCAGGCGCGGGCTGGTTAGGTTTAGAGTTGGGGTTTGGGTAGTCCTCAATGTAAAAACAAAGCAG
GATCACCCGTGCACTGGCCATACTGGTGCGGACATCCCTGTCCCCCAGGGGTCCGGCCCGGATCTGCTCC
AGTCGTTCACTCATCAACGTGTGGCAGAGTGGCCTTAAAATATCAGAGAACACATATTAGTGATGATTTT
ACAACATTGTTCTATCATTCAGAGGGCAATCTGGACAACAGGTCCTAGAGCCCCCACCTTTTTTCCTCCA
TTACCCTTCAATGAGTGTTACAGTGAAATGTGTCCTGACAGTATAACTGCAACAATGTCAGCACTGTTTG
GCTTGAT
>Trf.20298.8 CDS=791-1240
CCTTAGGCCGTTAATTATTAATAAAAACTGCAGGAATGCTTAATTAAGTTTTACCTTTTATTGCAGAACA
GCAAACGACAGGTAGTAAACATGGATAAGTGGAACGTTTCGGTCTTACAGGACCTTCTTCAGCCACTCCA
AAAAGAAAGTAAGATGTCTGAGCCTCCCTCTTATATAGCACGGGAAGTCACTGCGTCAGAGGGCACTCTG
GACGGCAGGTCCTAGAGCCCCCACCTTTTTTCCCTTTCTCCCATTACCCTTCAATGAGTGTTACAGTGAA
ATGTGTCCTGATAGTATAATTACAACAATGTCAGCACAGTTTGGCTTGATTAATTGTTATATAATAATAT
TAATAAAACATCATAAAACTGTACACTATGATAACATGTATATACACAATTTGGTTTTAAATACAGTTGT
TGGGTTCAGGTGTGCAAAAAGAATGGTTGGGTTAAGGCATACAGACAAATTAGTTGAGGTCAGGGATACA
ATAATGGGATAGTAGATCCTTAAAACATGAAAGTAAATGTGAAGATTGAGACCAGTCGGAGAGTCCTGGG
GGCAGGACCGCCGGGAGACGAGGACTGGCTCCAGCAGGCGCGGGCTGGTTAGGTTTAGAGTTGGGGTTTG
GGTAGTCCTCAATGTAAAAACAAAGCAGGATCACCCGTGCACTGGCCATACTGGTGCGGACATCCCTGTC
CCCCAGGGGTCCGGCCCGGATCTGCTCCAGTCGTTCACTCATCAACGTGTGGCAGAGTGGCCTTAAAATA
TCAGAGAACACATATTAGTGATGATTTTACAACATTGTTCTATCATTCAGAGGGCAATCTGGACAACAGG
TCCTAGAGCCCCCACCTTTTTTCCTCCATTACCCTTCAATGAGTGTTACAGTGAAATGTGTCCTGACAGT
ATAACTGCAACAATGTCAGCACTGTTTGGCTTGATACATTGTTGTGTAATAATCATAATAAAACATCATA
AAACTGTACACTATGCTAACATGTATATACACAATTTGGTTTTCAATACAGTTATTGGGTTCAGGCATGA
AATCACCATGATTATAATTATTATTATTATTATGTGTTTTATTCTCTATTTTTTCTCTCTCTTCCCTTTC
ATCCGCAGGTTGTCCAGTCGTTTGGCTCCCTCCTGTGGACCTCTGGCGCTGTCGTTGATGAGGCCCGCTA
GGCTAAGTGTCTCCTGTAAACCCACGTGGCCGCTAGCATGTAGCGTGTAGCTCCGCCGTCGAGTCTGTGC
GCTAACACGCGTCCTCCCTGCGCTGCGGTCTGTAGCTGCGGCGTCGGAATGGCGACCCCTCGTGGTCGCG
>Trf.20322.2 CDS=1-471
ATGGACCTGGTTGTTTTTCTCAAGATCAATTTAGAATGTGTTCTAAAGCTGAGACCTAACCTGTGCAGCA
GGATGTCGTGGCAGTCATACGTTGAAATGCTGATGACGGACAAGGTGAAAGAAGCAGGTATCTTTGGGCT
GGAAGATGGGAATGAATGGGCGTGCACAGATGGGCTGAAGAACGTCACGGCGGATCAGATTAAGGTCCTG
GCAGCTGACTCTTCTCCTATGTATGCTTGTGGCCCAAAGATTGGCACTATGAAGTGCGTGCTGATCAAAG
ACGACCGCAGCAATAAAGGTAGTAAGTGTATGCACTTGAAGACCTCGCAACAGAACGGGAATCTACCTGT
TTGCGTCGGCACGACCAAAACAGCTTTAGTGATCGTGATTGGCAGCGACACTGATGTGGCGAACAAGCTG
ACCAAGCCTGTGCACAATGTCGTCTCCTACCTGTCTGATAATGACATTTAG
>Trf.20427.1 CDS=83-631
AGCAGATCCACCTGACAGCCAGACGGACGAGACTCCAGAACATCTGTGGTGGTATTCCAGCTGAGTTTCT
GAGGTCTGAGTCATGCGTCCAGCTGTGGTCACTGCTGTCCTGCTGTTGGTGGGCATCGTCAACACTGAGG
CAGCACAAAGCCACTATGATCGTTTGATGATATGTTCAGTGTATGTTGCTAGGCACTGTAACGATAATTT
ATGGGTCAGCTTTGATGGGAATCGCTGTATGAAATTGTTCAGTGAGCCAAAGAATTTCCAAGACGCCAAG
GCTCACTGCCAGTCTTTAGATAGTGAACTGTTGTCAATACCCGATGAAGTTAGGATGAATCACGCAAAAT
GTCTGGGCACTTATTATTCCATGAGCGAAGATCCCAAACCTTTCTGGATTGGTGCTCAAAGATCCGAGGG
TGGGTTCAAGTACACGGATGGAAGTGAGTTCAAGTACACTAACTGGCTTCCTAATCAACCAGACAACTAT
CTAGGACAAGAGGGCTGCGTTGAGATGAATGTTTTGGAATGGGGAAAGTGGAACGATAACCGCTGCTCGA
GGAAGAATGATTTTGTGTGCATGAAGATTTCAACCTGCGTCAACATCAACAATGAGCTGGGGGGGAACTA
GTCTTCTTCATGACAACCTGCAAACACAAGCTCTTATACACAGTGGTATTAAAAAGCTTTGGCACCCCTG
ATCATTTTCA
>Trf.20428.1 CDS=108-659
ATGAGAGTAGAGTACAAGAGAGAGAAGCAGATCCACCTGACAGCCAGACGGACGAGACTCCAGAACATCT
GTGGTGGTATTCCAGCTGAGTTTCTGAGGTCTGAGTCATGCGTCCAGCTGTGGTCACTGCTGTCCTGCTG
TTGGTGGGCATCGTCAACACTCAGGAAGCAAAAAGCTACTATGATCGTTTGGTTTCATGTTCAAAGCGTT
CAAAACATATAATGTGTAACGCGAATCTCTGGATCAGCTTTGAAGGGAATCGCTGTATGAAATGGATCAA
TGATAAAATGAATTTCCAGGAGGCCAGGGCTCACTGCCAGTCTTTAGATAGTGAACTGTTGTCAATACCC
GATGAAGTTAGGATGAATCACGCAAAATGTCTGGGCACTTATTATTCCATGAGCGAAGATCCCAAACCTT
TCTGGATTGGCGCCCAAAGATCCGAGGGTGGGTTCAAGTACACAGATGGAAGTGAGTTCAAGTACACTAA
CTGGCTTCCTAATCAACCAGACAACTATCTAGGACAAGAGGGCTGCGTTGAGATGAATGTTTTGGAATGG
GGAAAGTGGAACGATAACCGCTGCTCGAAGAAGAATGATTTTGTGTGCATGAAGATTTCAACCTGCGTCA
ACATCAACAATGAGCTGGGGGGGAACTAGTCTTCCTCATGACAACCTGCAAACACAAGCTCTTAGGCTTC
AATATTCATGTTCCAGGGTCCCGTTTCATTTGTTTACATTTAAGGTTGGGGTTCTCTCTTTATTATCTAC
TGCTGCATATTCACTGAGTCATGTTGTAAGTATGCTACCTTGGCAGTACCAAGAGAAAGTATCACTTTAT
CAAACTTTACAGAGATACTGTTAACACATGGTGCTATTTTATTATTGAGAAAAAAAACAATGATATGCAT
ATTTTTCTTTTTTCTTTCCTGTGTTTTATCATCAACCAATAAACCAATAACACATATGCTGCTATGTGAA
CCTCTTTA
>Trf.20428.2 CDS=83-598
AGCAGATCCACCTGACAGCCAGACGGACGAGACTCCAGAACATCTGTGGTGGTATTCCAGCTGAGTTTCT
GAGGTCTGAGTCATGCGTCCAGCTGTGGTCACTGCTGTCCTGCTGTTGGTGGGCATCGTCAACACTCAGG
AAGCAAAAAGCTACTATGATCGTTTGGTTTCATGTTCAAAGCGTTCAAAACATATAATGTGTAACGCGAA
TCTCTGGATCAGCTTTGAAGGGAATCGCTGTATGAAATGGATCAATGATAAAATGAATTTCCAGGAGGCC
AGGGCTCACTGCCAGTCTTTAGATAGTGAACTGTTGTCAATACCCGATGAAGTTAGGATGAATCACGCAA
GATGTCTGGCCACATATTCAACCATGAGCTATGATCTCTTCACTTTCTGGATTGGCGCCCAAAGATCCGG
GGGTGGGTTCAAGTACACGGATGGAAGTGAGTTCAAGTACACTAACTGGCTTCCTAATCAACCAGACAAC
TATGGAGGACAAGAGGACTGCGTTGAGATGAATGTTGGGGAATGGGGAAAGTGGAACGATAACCGCTGCT
CAGTGAAGAGGAACTTTGTGTGCATGAAGAAAAAATGATGACCAACAGCTGATGTCGACATCGACAGCTG
ATCAGCTGAGCTGCAGGTGAAAACCTGCAAACACAAGCTCTTAAATGTACTGCAATAATAAAGTCTTCAG
CATTCATGTTCCAGGGTCCTGTT
>Trf.20428.3 CDS=185-733
CTATTTGTTCTGATGATTATTCATATGGAAATGATCCATACGGGGACATTGGTAGAACATGGTCTTGTCC
ACAGGGCATGAGAGTAGAGTACAAGAGAGAGAAGCAGATCCACCTGACAGCCAGACGGACGAGACTCCAG
AACATCTGTGGTGGTATTCCAGCTGAGTTTCTGAGGTCTGAGTCATGCGTCCAGCTGTGGTCACTGCTGT
CCTGCTGTTGGTGGGCATCGTCAACACTGAGGCAGCACAAAGCCACTATGATCGTTTGATGATATGTTCA
GTGTATGTTGCTAGGCACTGTAACGATAATTTATGGGTCAGCTTTGATGGGAATCGCTGTATGAAATTGT
TCAGTGAGCCAAAGAATTTCCAAGACGCCAAGGCTCACTGCCAGTCTTTAGATAGTGAACTGTTGTCAAT
ACCCGATGAAGTTAGGATGAATCACGCAAAATGTCTGGGCACTTATTATTCCATGAGCGAAGATCCCAAA
CCTTTCTGGATTGGCGCCCAAAGATCCGAGGGTGGGTTCAAGTACACAGATGGAAGTGAGTTCAAGTACA
CTAACTGGCTTCCTAATCAACCAGACAACTATCTAGGACAAGAGGGCTGCGTTGAGATGAATGTTTTGGA
ATGGGGAAAGTGGAACGATAACCGCTGCTCGAAGAAGAATGATTTTGTGTGCATGAAGATTTCAACCTGC
GTCAACATCAACAATGAGCTGGGGGGGAACTAGTCTTCCTCATGACAACCTGCAAACACAAGCTCTTAGG
CTTCAATATTCATGTTCCAGGGTCCCGTTTCATTTGTTTACATTTAAGGTTGGGGTTCTCTCTTTATTAT
CTACTGCTGCATATTCACTGAGTCATGTTGTAAGTATGCTACCTTGGCAGTACCAAGAGAAAGTATCACT
TTATCAAACTTTACAGAGATACTGTTAACACATGGTGCTATTTTATTATTGAGAAAAAAAACAATGATAT
GCATATTTTTCTTTTTTCTTTCCTGTGTTTTATCATCAACCAATAAACCAATAACACATATGCTGCTATG
TGAACCTCTTTA
>Trf.20502.1 CDS=312-824
AGAAGATGCACCTGACAGACGAGCAACGAGGAAGCAGAACATCTGTGGTGAGCTTCTGTCTCTCTTTTTG
TTAAAGGTTATCAGGACAGGGCAGCAAGCTGACAGGTGCTTCCACAGCAAGAAGAAAGACCATAATATGT
TAATCAGGGAGCTTTGAGGTGCATATAGGCAGAATTGTTTTTACCTTTTTTTAATGAAACAGAGCCAGAC
TAAATGTTTCCAGCCTACTGCTGCACACCTAACTCTACACGTCAAACTTGTCTTTTCACAGGGACGAAGC
TGAGCATCTCTGAGTCATCGAGGTCTGAGTCATGCGTCCAGCTGTGCTCACCGCGGTCCTGCTGTTGGTG
GGCATCGTCACCACTGTGACAGCGCTGAGCTTCAAGGAAGTGGAGAGTTTGTGCTCCAAGAAAGGAAATG
ATTGTGCGCATTATATTTACTGGACCAGCTTTAATAGGGGACGCTGCATGAAATTTTTGCATTATAACAA
ATCTTTCAAGGAAGCCCAGGCTTACTGCCAATATTTGGACAGTGAACTGGTTTCAATACACAATTATGAA
GATTGGGTTAATGCCTTGTGTATGAGCTATTTTGAATATACCGACACTAAACCAATACCTTTTTGGATTG
GAGCCCAAAGATCCGGGGATGGGTTCAAGTACACGGATGGAACTGAGTTCAACTACACTAGTTGGCTTCC
TAATCAACCAGACAACTATGGAGGGCAAGAGGACTGCGTCGAGTCAAATGCTTTGGAATGGGGAAAGTGG
AACGATAACCGCTGCTCAGAGAGGAAGAGATTTTTGTGCGTAAAGAAAAAGTGATCATCAACAGCTGATG
TCTGAAATTGATCAGCTGAGCGGCAGGTGGACCAGTCTGCTTCTACCTGCAAACACAAGCTCTTAGATTT
ACTGCAATAATAAACGCTTCAGCATTCATGTTC
>Trf.20502.2 CDS=234-590
AGAAGATGCACCTGACAGACGAGCAACGAGGAAGCAGAACATCTGTGCTGAGCATCTCTGAGTCATCGAG
GTCTGAGTCATGCGTCCAGCTGTGCTCACCGCGGTCCTGCTGTTGGTGGGCATCGTCACCACTGTGACAG
CGCTGAGCTTCAGAAGTGGAGAGTTTGTGCTCCAAGAAAGGAAATGATTGTGCGCATTATATTTACTGGA
CCAGCTTTAATAGGGGACGCTGCATGAAATTTTTGCATTATAACAAATCTTTCAAGGAAGCCCAGGCTTA
CTGCCAATATTTGGACAGTGAACTGGTTTCAATACACAATTATGAAGATTGGGTTAATGCCTTGTGTATG
AGCTATTTTGAATATACCGACACTAAACCAATACCTTTTTGGATTGGAGCCCAAAGATCCGGGGATGGGT
TCAAGTACACGGATGGAACTGAGTTCAACTACACTAGTTGGCTTCCTAATCAACCAGACAACTATGGAGG
GCAAGAGGACTGCGTCGAGTCAAATGCTTTGGAATGGGGAAAGTGGAACGATAACCGCTGCTCAGAGAGG
AAGAGATTTTTGTGCGTAAAGAAAAAGTGATCATCAACAGCTGATGTCTGAAATTGATCAGCTGAGCGGC
AGGTGGACCAGTCTGCTTCTACCTGCAAACACAAGCTCTTAGATTTACTGCAATAATAAACGCTTCAGCA
TTCATGTTC
>Trf.20502.3 CDS=80-592
AGAAGATGCACCTGACAGACGAGCAACGAGGAAGCAGAACATCTGTGCTGAGCATCTCTGAGTCATCGAG
GTCTGAGTCATGCGTCCAGCTGTGCTCACCGCGGTCCTGCTGTTGGTGGGCATCGTCACCACTGTGACAG
CGCTGAGCTTCAAGGAAGTGGAGAGTTTGTGCTCCAAGAAAGGAAATGATTGTGCGCATTATATTTACTG
GACCAGCTTTAATAGGGGACGCTGCATGAAATTTTTGCATTATAACAAATCTTTCAAGGAAGCCCAGGCT
TACTGCCAATATTTGGACAGTGAACTGGTTTCAATACACAATTATGAAGATTGGGTTAATGCCTTGTGTA
TGAGCTATTTTGAATATACCGACACTAAACCAATACCTTTTTGGATTGGAGCCCAAAGATCCGGGGATGG
GTTCAAGTACACGGATGGAACTGAGTTCAACTACACTAGTTGGCTTCCTAATCAACCAGACAACTATGGA
GGGCAAGAGGACTGCGTCGAGTCAAATGCTTTGGAATGGGGAAAGTGGAACGATAACCGCTGCTCAGAGA
GGAAGAGATTTTTGTGCGTAAAGAAAAAGTGATCATCAACAGCTGATGTCTGAAATTGATCAGCTGAGCG
GCAGGTGGACCAGTCTGCTTCTACCTGCAAACACAAGCTCTTAGATTTACTGCAATAATAAACGCTTCAG
CATTCATGTTC
>Trf.20760.1 CDS=1-2883
ATGGAACAAGCTGCTGCCGTAGCTGAGAGGGATGACATGAGCTTCAGCTATTTGGCCAAGAAACAGGCCG
AAGAGAGAAAGCTGCAGAAGGAAAAGGCTGAAAAGAATGCTAAAGCTCTTCAGTCTATCTCTGACCACAG
GCAGAAGGTGATCCAGGAGAGACATCAGAGGGAAGAGGCCGAGCGTCGGAGCAACGCGGCCTGGCTTCAG
TCTCATAAAGAGGCCGGCAGGTTATTCCTGGAGGAAAATGAATTGAAGGCACAACGGACCAGAAAAGAAC
TAGTTAAGTTGCAACAATTCAATAAGTGCCTGGCAGCTCAGAAACTTCAAATTCAACAGAAGGAGTACGG
AATGGCAAAACATACACTCGGTGGAGGAGTGAGTTTTAGCTGTGATGAGGAGAACAGTTACCTCACTGCA
GATACTGCTGATGCCCCGGGCATCCAGTGCAGTACCCAGGACCTAAAGGACAAGGTGCAACTACGTCCAA
CTCCCCCACCAACACAGCTGGGGGCCGACTCAAAGAGATCCAGCCGGGTTAGGAAGATGATAAGCAGTCT
CGAGGGTGTGTCTGTCAACCACAGTTTAGAAAGTAGGCAGCTGGACAGGGAAAATAAGGTGATGCCTGAT
TTAAGGATCAGGAAACAAAAAATGGTTGAAGAGGAACAAGAACGTAAGACTGTGAAGGAGGTACTGAGTA
TATCGGAGAAAATTATAATACAAGACCAGGAGAGGAATCTTCAGACCCGGCTCTGCAGGAAAGCTTTAGC
AGGACAACACCTTCTGCAAATTGAAGAAAATGCGCTAAAAAAAGTCCAAGAGAAAGGGCAGAAAGATTTA
GAAATGTCAAGAAACCTGGGTGAACTCCACACACAGGAACTAAGACGGGAGGAAGAGCAAAAATCTCTGC
TCAAGGAAACAGAACGGAAAAAACGTCTCGAGGATATCGCTAGAAAGAACTTCTACAGAGAGGAACAGGC
AGAGATACGCAGGACAGAGAAAGAGAGAACCAAACTTGCTAGCATTGAAATGGAAGGGAGACTCCATAAA
AGAAAAACTGAAGCTGCAGTCAGGATCATGAGGGACAGGTTGCCGTCAGAGACTGTCGTTGAAACTCTTG
TGTCCATAAAGATGGAACAAGCTGCTGCCGCAGCTAAGAACGATGAGATGCGCGTCAGCTATTTGGCCAA
GAGACAAGCCGAAGAGAGAAAGCTGCAGAAGGAAAAACCTGAAAAGAATGCTAAAGCTCTTCAGTCTATC
TCTGACCACAGGCAGAAGGTGATCCAGGAGAGACATCAGAGGGAAGAGGCCGAGCGTCGGAGCAACGCGG
CCTGGCTTCAGGCTCAGAAAGAGGCCGGCAGGTTATTCCTGGAGGAAAATGAATTGAAGGCACAACAGAC
CAGAAAAGAAAAAGTCAAGTTGCAACAATTCAATAAGTGCCTGGCAGCTGAGAAACTTCAAATTCAACAG
AAGGAGCACGGAATGGCAAAACATACACTCGGTGGAGGAGTGAGTTTTAGCTGTGATGAGGAGAACAGTT
ACCTCACTGCAGATACTGCTGATGCCCCGGGCATCCAGTGCAGTACCCAGGACCTAAAGGACAAGGTGCA
ACTACGTCCAACTCCCCCACCAACACAGCTGGGGGCCGACTCAAAGAGATCCAGCCGGGTTAGGAAGATG
ATAACCAGTCTCGAGGGTGTGTATTTCAACCGCAGTTTAGAAAGTAGGCAGCTGGACAGGGAAAATAAGG
TGATGCCTGATTTAAGGATAAGGAAACAAAAAATGGTTGAAGAGGAACAAGAACGTAAGACTGTGAAGGA
GGGACCGAGTATATCGGAGAAAATTAAAATAAAACAGGGAAAGCTGCAGAAGGAAAAGGCTGCAAAGAAT
GTTGAAGTTATTCAGTCTATCTCTGACCGCAGGCAGACGTTGATCCAGGAGAGACATCAGAGGGAAGAGG
CCAAGCGTCAGAGCAGCGCAGCCAAGCAGAAGGTGATCCAGGAGAGACAACAGAGGGAAGAAGCCGAACG
TCAGAGGCTGAAGGTGATCCAGGAGAGACGGCGGAGGGATGAGGCCCAGCGTCAGAGTAAAGAGGCCCAG
CAGAAGAAAATCCAGGAGAGACAGCAGAGGGAAGAGGCCGAGCATCAGAACAACGCAATCCATCAGAAAC
TGATCCAGTTGTGGAAAGAGGCCGAGCAACAGAGCAACGCGGCCCGGCTTCAGTCTCAGAAAGAGGCCGA
CAGGTTACTCATGGAGGAAAAAGAATTGAAGGCACAACAGACTATAAAAGAACAAGACAAGTGTCAACAA
TTCAATAAGTGCCTGGCAGCTGAGATACTTCAAATTGAACAGAAGGAGCACGGAATGGCAAAACATACAC
TCGGTGGAGGAGTGAGTTTTAGCTGTGATGAGGAGAACAGTTGCCACACTGCAGATACTGCTGATGCCCC
GGGCATCCAGTGCAGCACAGATAACGGAAAGCCACAGCAGGAATGCAATACATCGGGAAATATAACATCG
ACAGTTCCTGACTTCCATGCAAGGTTGGAAGAAAACAAAGCTGTGGATATCAATGATACAAAGGAACAGC
AGGACACGGTCAATGTGCTCACCCAGGACCTAAAGGACAAGGTGACACTATGTCCAACTCCCCCACCAAC
ACAGCTGGGGGCCGACTCAAAGAGATCCAGCCGGGTTAGGAAGATTATAAGCAGTCTTGAGGGTGTGTCT
GTCAACCACAGTTTAAAAAGTTGCATGGTTCCATTGACGAGCAACCGCGGAACGGCAAAACAAAAAAAAA
AAGTGAGATTCAGCTGTGATGAAGGGAACAGCTGCATCACTACAGATACTGCTTCCACCCCGTGCAGAGC
TAACATGATGTAG
>Trf.21160.1 CDS=280-618
CGCGCAGGTCCTAGTGCCCCCCTCTTTCCTCCCTTTCTTATCATCACCCTTCAATGTGTGTTACAGTATT
ATGTGATAACAATGGTATCATTAACAACAATATGGCACAGTTTGGCTTTATAAATTGTTATATAATAATA
TAGATCATCATAAAACTGTACACTATAATAACTTATATTCCTCATTGGGATTTATATCAAGTTATAGGGT
TCAAGCATGCACACAGACTGGTTGAGATTAGGCGTATAAACGGATAGGTTGTGGTTAGAATTAACAGTAA
TGGAACAGTTAGTCCTAAGAGTGAAGATGAAGATGAGGAGTAGCCGGAGAGCCATGATGGTCGGACGCCC
GAGGTACCAGGACCAGCATCAGCAGGCACGGGCTGGTAAGGTTGGGGTTGGGGTGGGGCAGCCTCCAGAT
GTGAGGAGAAATGAAGACTGCCAATGCACAGTCCATACTGTTGCCAGCACCTCGGTTCCTCAGGAGCCCG
TCCGGGCCTGCTCCAGCAGCTCACTCATCATGTGGCAAGGTGGCCTTAACAAAAAACAACAGAGTACACT
CATTAACACTGTTTATAAACAACACAATATCAATATTGTTGATTATTATGCCCTATAACAGGTGAGTGAC
TGTAAAATGCATTATGTGTGCTTTTTTTCTCTTCCTCCATTTTCTCTCTCCTCAGGACGTCCCGTGATGT
GTAGATCGGTCCTGGAGTCCTCTGGTTCTGCTGCCGGTGCGGCCCGCTAGGCCCGGTCTCTCCCTGAAGT
CCGCGTCTCCGCTAGCATGTAGCGTGTAGCTCCGTTCTCGCGTCTGGCTGCAGGATGTGCGTCCCCCGTG
CGGGGGTCTTGGCTCCGGTGTCAGACTTATGGCTCCTTATGTAGCGTCCTTCTCACCGAAGGCTTGGCTT
CGTTTGGCTCCGGCTCCGCGACTCACTGCGGCTCTACTTACCCCCGGTATTAGTCGCATCGGGTGATAAG
GCCTCGCGTGCAGCTCTCTCGGCGTCATCTTTGCGATGCACCTGACTGTGCGCGGAGTTTACAAGTGTCC
GCCAGAGGCCCGTTCATCTGCCATTCTCCTCGCGCCGAACAACGAGCGGTGGTCTAATTGACGTGGTGGG
AGGCCGGGCCCCTGCGAATCCTAAGCCTTTATTCCTTAATAAAAAATCAGGAAACTTTAAAGTTTTTACC
TTTTATTTTTTACAGGTCAGGCACCAGGTAAAGCGAGACGTTTCGCTCTTGTTCGAGCTTCTTCAGTCGC
TAGAGAGAGAAAATGTCCGTCGCCTCAGTCTTATATATGGCATGGGAAGCCCTGGGGTCAGAGGGCATAG
CAGAGGGCAGTGCTCGACCGCGCAGGTCCTAGTGCCCCCCTCTTTCCTCCCTTTCTTATCATCACCCTTC
AATGTGTGTTACAGTATTATGTGATAACAATGGTATCATTAACAACAATATGGCACAGTTTGGCTTTATA
AATTGTTATATAATAATATAGATCATCATAAAACTGTACACTATAATAACTTATATTCCTCATTGGGATT
TATATCAAGTTATAGGGTTCAAGCATGCACACAGACTGGTTGAGATTAGGCGTATAAACGGATAGGTTGT
GGTTAGAATTAACAGTAATGGAACAGTTAGTCCTAAGAGTGAAGATGAAGATGAGGAGTAGCCGGAGAGC
CATGATGGTCGGACGCCCGAGGTACCAGGACCAGCATCAGCAGGCACGGGCTGGTAAGGTTGGGGTTGGG
GTGGGGCAGCCTCCAGATGTGAGGAGAAATGAAGACTGCCAATGCACAGTCCATACTGTTGCCAGCACCT
CGGTTCCTCAGGAGCCCGTCCGGGCCTGCTCCAGCAGCTCACTCATCATGTGGCAAGGTGGCCTTAACAA
AAAACAACAGAGTACACTCATTAACACTGTTTATAAACAACACAATATCAATATTGTTGATTATTATGCC
CTATAACAGGTGAGTGACTGTAAAATGCATTATGTGTGCTTTTTTTCTCTTCCTCCATTTTCTCTCTCCT
CAGGACGTCCCGTGATGTGTAGATCGGTCCTGGAGTCCTCTGGTTCTGCTGCCGGTGCGGCCCGCTAGGC
CCGGTCTCTCCCTGAAGTCCGCGTCTCCGCTAGCATGTAGCGTGTAGCTCCGTTCTCGCGTCTGGCTGCA
GGATGTGCGTCCCCCGTGCGGGGGTCTTGGCTCCGGTGTCAGACTTATGGCTCCTTATGTCCGCGTCCTT
CTCACCGAAGGCTTAGCCCGTTTGGCTCGGCTCCGCGACTCACTGCGGCTCTACTTACCCCCGGTATTAG
TCGCATCGGGTGATAAGGCCTCGCGTGCAGCTCTCTCGGCGTCATCTTTGCGATGCACCTGACTGTGCGC
GGAGTTTACAAGTGTCCGCCAGAGGCCCGTTCATCTGCCATTCTCCTCGCGCCGAACAACGAGCGGTGGT
CTAATTGACGTGGTGGGAGGCCGGGCCCCTGCGGGCCCTAAGCCTTTATTCCTTAATAAAAAATCAGGAA
ACTTTAAAGTTTTTACCTTTTATTTTTTACAGGTCAGGCACCAGGTAAAGCGAGACGTTTCGCTCTTGTT
CGAGCTTCTTCAGTCGCTAGAGAGAGAAAATGTCAGTAGCCTCATTATTATATATTGACTTGGGAAGCCC
TGGGGTCAGAGGGCATAGCAGAGGGCAGTGCTCGACCGCGCAGGTCCTAGTGCCCCCCTCTTTCCTCCCT
TTCTTATCATCACCCTTCAATGTGTGTTACAGTATTATGTGATAACAATGGTATCATTAACAACAATATG
GCACAGTTTGGCTTTATAAATTGTTATATAATAATATAGATCATCATAAAACTGTACACTATAATAACTT
ATATTCCTCATTGGGATTTATATCAAGTTATAGGGTTCAAGCATGCACACAGACTGGTTGAGATTAGGCG
TATAAACGGATAGGTTGTGGTTAGAATTAACAGTAATGGAACAGTTAGTCCTAAGAGTGAAGATGAAGAT
GAGGAGTAGCCGGAGAGCCATGATGGTCGGACGCCCGGTACCAGGACCAGCATCAGCAGGCACGGGCTGG
TAAGGTTGGGGTTGGGGTGGGGCAGCCTCCAGATGTGAGGAGAAATGAAGACTGCCAATGCACAGTCCAT
ACTGTTGCCAGCACCTCGGTTCCTCAGGAGCCCGTCCGGGCCTGCTCCAGCAGCTCACTCATCATGTGGC
AAGGTGGCCTTAACAAAAAACAACAGAGTACACTCATTAACACTGTTTATAAACAACACAATATCAATAT
TGTTGATTATTATGCCCTATAACAGGTGAGTGACTGTAAAATGCATTATGTGTGCTTTTTTTCTCTTCCT
CCATTTTCTCTCTCCTCAGGACGTCCCGTGATGTGTAGATCGGTCCTGGAGTCCTCTGGTTCTGC
>Trf.21208.1 CDS=1-3195
ATGTTGAATACAATGGACAGAAAAGTCAACAGTTTTGCGAGGAGTAACCTGGACAGAGAGAATCAGGTGA
TGATTGAATTAAAGAAAAAGAAAGAAAAAATGGTTGAAGAGGAAGAAGACCATAGGATTTTGAAGGAGGG
ACCAAGTACATGGGAAATAATTCAGATAAAAGATCAGGAAAGGAATTTTCAGACTCAACTCCGCAGGAGT
GCTTTAGCAGAACAACAACTCTTGCAAATTAAAGAAAAGACACCGTACCAAGCCCAGGAGGAACGAAAGA
AGGAAATGTCAAGAAACCTGGGTGAACTCCAAGCACAGGAACTAAGATGGGAGCAAGAGCAAAAATCTCT
GCTCAAGGAAACAGAACGGAAAAAACGTCTCGACGATATCGCTAGAAAGAACTTCTACAGAGAGGAACAG
GCAGAGATACGCAGGACAGAGAAAGAGAGAACCAAACTTGCAAGCGTTGAAATGGAAGGGAGACTCCATA
AAAGAAAAACTGAAGCTGCAGTCAGGGTCACGAGACACAAGTCTTCACAAAATGTCTTTGAAAATCTGTT
GTCCTTAAAGATGGAACAAGCTGCTGCCGTAGCTGAGAGGGATGACATGAGCTTCAGCTATTTGGCCAAG
AAACAGGCCGAAGAGAGAAAGCTGCAGAAGGAAAAGGCTGAAAAGAATGCTGAAGCTCTTCAGTCTATCT
CTGACCACAGGCAGAAGGTGATCCAGGAGAGACATCAGAGGGAAGAGGCCGAGCGTCGGAGCAACGCGGC
CTGGCTTCAGTCTCAGAAAGAGGCCGGCAGGTTATTCCTGGTGGAAAATGAATTGAAGGCACAACGGACC
AGAAAAGAAAAAGTCAAGTTGCAACAATTCAATAAGTGCCTGGCAGCTGAGAAACTTCAAATTCAACAGA
AGGAGTACGGAATGGCAAAACATACACTCGGTGGAGGAGTGAGTTTTAGCTGTGATGAGGAGAACAGTTA
CCTCACAGCAGATACTGCTGATACCCCGGGCATCCAGTGCAGTACCCAGGACCTAAAGGACAAGGTGCAA
CTACGTCCAACTCCCCCACCAACACAGCTGGGGGCCGACTCAAAGAGATCCAGCCGGGTTAGGAAGATGA
TAAGCAGTCTTGAGGGTGTGTCTGTCAACCACAGTTTAGAAAGTAGGCAGCTGGACAGGGAAAATAAGGT
GATGGCTGATTTAAGGATCAGGAAACAAAAAATGGTTGAAGAGGAACAAGAACGTAAGACTGTGAAGGAG
GTACCGAGTATATCGGAGAAAATGATAATACAAAACCAGGAGAGGAATCTTCAGACCCGGCTCTGCAGGA
AAGCTTTAGCAGGACAACACCTTCTGCAAATTGAAGAAAATGCACTGAAAAAAGTCCAAGAGAAAGGGCA
GAAAGATTTAAAAATGCCAAGAAACCTGGGTGAACTCCACACACAGGAACTAAGACGGGAGGAAGAGCAA
AAACCTCTGCTGAAGGAAATAGAACGCAAAAAACGTCTCGAGGATATCGCTAGAAAGAACTTCTACAGAG
AAGAACAGGCAGAGATACGCAGGACAGAGAAAGAGAGAACCAAACTTGCTAGCATTGAAATGGAAGGGAG
ACTCCATAAAAGAAAAACTGAAGCTGCAGTCAAGATCATGAGGGACAGGTTGCCGTCAGAGACTGTCGTT
GAAACTCTTGTGTCCTTAAAGATGGAACAAGCTGCTGCCGTAGCTAAGAACGATGAGATGCGCGTCAGCT
ATTTGGCCAAGAGACAAGCCGAAGAGAGAAAGCTGCAGAAGGAAAAGGCTGAAAAGAATGCTAAAGCTCT
TCAGTCTATCTCTGACCACAGGCAGAAGGTGATCCAGGAGAGACATCAGAGGGAAGAGGCCGAGCGTCGG
AGCAACGCGGCCCGGCTTCAGTCTCAGAAAGAGGCCGGCAGGTTATTCCTGGAGGAAAATGAATTGAAGG
CACAACGGACCAGAAAAGAAAAAGTCAAGTTGCAACAATTCAATAAGTGCCTGGCAGCTCAGAAACTTAA
AATTCAACAGAAGGAGCACGGAATGGCAAAACATACACTCGGTGGAGGAGTGAGTTTTAGCTGTGATGAG
GAGAACAGTTACCTCACTGCAGATACTGCTGATGCCCCGGGCATCCAGTGCAGTACCCAGGACCTAAAGG
ACAAGGTGCAACTACGTCCAACTCCTCCACCAACACAGCTGGGGGCCGACTCAAAGAGATCCAGCCGGGT
TAGGAAGATGATAAGCAGTCTTGAGGGTGTGTCTGTCAACCACAGTTTAGAAAGTAGGCAGCTGGACAGG
GAAAATAAGGTGATGCCTGATTTAAGGATTAGGAAACAAAAAATGGTTGAAGAGGGACAAGAACGTAAGA
CTGTGAAAGAGGTACCGAGTATATCGGAGAAAGTTATAATACAAGACCAGGAGAGGAATCTTCAGACCCG
GAACTGTAGGAAAACATTAGCAGGACAACACCTTCTGCAAATTGAAGAAAATGCACTGAAAAAAGTCCAA
GAGAAAGGGCAGAAAGATTTAGAAATGTCAAGAAACCTGGGTGAACTCCACACACAGGAACTAAGACGGG
AGGAAGAGCAAAAACCTCTGCTGAAGGAAATAGAACGCAAAAAACGTCTCGACGATATCGCTAGAAAGAA
CTTCTACAGAGAGGAACAGGCAGAGATACGCAGGACAGAGAAAGAGAGAACCAAACTTGCTAGCATTGAA
ATGGAAGGGAGACTCCATAAAAGAAAAACTGAAGCTGCAGTCAGGATCATGAGGGACAGGTTGCCGTCAG
AGACTGTCGTTGAAACTCTTGTGTCCTTAAAGATGGAACAAGCTGCTACCGCAGCTAAGAACGATGAGAT
GCGCGTCAGCTATTTGGCCAAGAGACAAGCCGAAGAGAGAAAGCTGCGGAAGGAAAAGGCTGAAAAGAAT
GCTAAAGCTCTTCAGTCTATCTCTGACCACAGGCAGAAGATGATCCTTGAGAGACATCAGAGGGAAGAGA
CCGAGCGTCGGAGCAACGCGGCCTGGCTTCAGTCTCAGAAAGAGGCCGACAGGTTATTCATGGAGGAAAA
AGAATTGAAGGCACAACGGACCAGAAAAGAAAAAGTCAAGTTGCAACAATTCAATAACTGCCTGGCAGCT
GAGAAACTTCCATTGACGAGCAACCGCGGAAGGGCAAAACATTAA
>Trf.21210.1 CDS=1-2805
ATGGAACAAGCTGCTGCCGTAGCTGAGAGGGATGACATGAGCTTCAGCTATTTGGCCAAGAAACAGGCCG
AAGAGAGAAAGCTGCAGAAGGAAAAGGCTGAAAAGAATGCTAAAGCTCTTCAGTCTATCTCTGACCACAG
GCAGAAGGTGATCCAGGAGAGACATCAGAGGGAAGAGGCCGAGCGTCGGAGCAACGCGGCCTGGCTTCAG
GCTCATAAAGAGGCCGGCAGGTTATTCCTGGAGGAAAATGAATTGAAGGCACAACGGACCAGAAAAGAAC
TAGTTAAGTTGCAACAATTCAATAAGTGCCTGGTAGCTCAGAAACTTCAAATTCAACAGAAGGAGTACGG
AATGGCAAAACATACACTCGGTGGAGGAGTGAGTTTTAGCTGTGATGAGGAGAACAGTTACCTCACTGCA
GATACTGCTGATGCCCCGGGCATCCAGTGCAGTACCCAGGACCTAAAGGACAAGGTGCAACTACGTCCAA
CTCCCCCACCAACACAGCTGGGGGCCGACCCAAAGAGATCCAGCCGGGTTAGGAAGATGATAAGCAGTCT
TGAGGGTGTGTCTGTCAACCACAGTTCAGAAAGTAGGCAGCTGGACAGGGAAAATAAGGTGATGCCTGAT
TTAAGGATCAGGAAACAAAAAATGGTTGAAGAGGAACAAGAACGTAAGACTGTGAAGGAGGTACTGAGTA
TATCGGAGAAAATTATAATACAAGACCAGGAGAGGAATCTGCAGACCCGGCTCGGCAGGAAAGCTTTAGC
AGGACAACACCTTCTGCAAATTGAAGAAAATGCGCTAAAAAAAGTCCAAGAGAAAGGGCAGAAAGATTTA
GAAATGTCAAAAAACCTGGGTGAACTCCACGCACAGGAACTAAGACGGGAGGAAGAGCAAAAACCTCTGC
TGAAGGAAATAGAACGGAAAAAACGTCTCGAGGATATCGCTAGAAAGAACTTCTACAGAGAGGAACAGGC
AGAGATACGCAGGACAGAGAAAGAGAGAACCAAACTTGCTAGCATTGAAATGGAAGGGAGACTCCATAAA
AGAAAAACTGAAGCTGCAGTCAGGATCATGAGGGACAGGTTGCCGTCAGAGACTATCGTTGAAACTCTTG
TGTCCATAAAGATGGAAGAAGCTGCTGCCGCAGCTAAGAACGATAAGATGCGCGTCAGCTATTTGGCCAA
GAGACAAGCCGAAGAGAGAAAGCTGCAGAAGGAAAAACCTGAAAAGAATGCTAAAGCTCTTCAGTCTATC
TCTGACCACAGGCAGAAGGTGATCCAGGAGAGACATCAGAGGGAAGAGGCCGAGCGTCGGAGCAACGCGG
CCTGGCTTCAGGCTCAGAAAGAGGCCGGCAGGTTATTCCTGGAGGAAAATGAATTGAAGGCACAACGGAC
CAGAAAAGAAAAAGTCAAGTTGCAACAATTCAATAAGTGCCTGGCAGCTGAGAAACTTCAAATTCAACAG
AAGGAGCACGGAATGGCAAAACATACACTCGGTGGAGGAGTGAGTTTTAGCTGTGATGAGGAGAACAGTT
ACCTCACTGCAGATACTGCTGATGCCCCGGGCATCCAGTGCAGTACCCAGGACCTAAAGGACAAGGTGCA
ACTACGTCCAACTCCCCCACCAACACAGCTGGGGGCCGACTCAAAGAGATCCAGCCGGGTTAGGAAGATG
ATAAGCAGTCTTGAGGGTGTGTCTGTCAACCACAGTTTGGAAAGTAGGCAGCTGGACAGGGAAAATAAGG
TGATGCCTGATTTAAGGATAAGGAAACAAAAAATGGTTGAAGAGGAACAAGAACGTAAGACTGTGAAAGA
GGTACCGAGTATATCGGAGAAAATTAAAATAAAACAGGGAAAGCTGCAGATGGAAAAGGCTGAAAAGAAT
GTTGAAGTTATTCAGTCTATCTCTGACCGCAGGCAGACGTTGATCCAGGAGAGACATTTGAGGGAAGAGG
CCAAGCGTCAGAGCAGCGCAGCCAAGCAGAAGGTGATCCAGGAGAGACAACAGAGGGAAGAGGCCGAACG
TAAGAGGCTGAAGGTGATCCACGAGAGACGGCGGAGGGATGAGGCCCAGCGTCAGAGTAAAGAGGCCCAG
CAGAAGAAAATCCAGGAGAGACAGCAGAGGGAAGAGGCCGAGCATCAGAAAAACGCGATCCATCAGAAAC
TGATCCAGTTGTGGAAAGAGGCCGAGCAACAGAGCAACGCGGCCCGGCTTCAGTCTCAGAAAGAGGCCGA
CAGGTTACTCATGGAGGAAAAAGAATTGAAGGCACAACAGACTATAAAAGAACAAGACAAGTGTCAACAA
TTCAATAAGTGCCTGGCAGCTGAGAAACTTCAAATTGAACAGAAGGAGCACGGAATGGCAAAACATACAC
TCGGTGGAGGAGTGAGTTTTAGCTGTGATGAGGAGAACAGTTGCCACACTGCAGATACTGCTGATGCCCC
GGGCATCCAGTGCAGCACAGATAACGGAAAGCCACAGCAGGAATGCAATACATCGGGAAATATAACATCG
ACAGTTCCTGACTTCCATGCAAGGCTGGAAGAAAACAAAGCTGTGGATATCAATGATACAAAGGAACAGC
AGGACACGGTCAATGTGCTCACCCAGGACCTAAAGGACAAGGTGACACTATGTCCAACTCCCCCACCAAC
ACAGCTGGGGGCCGACTCAAAGAGATCCAGCCGGGTTAGGAAGATTATAAGCAGTCTTGAGGGTGTGTCT
GTCAACCACAGTTTAAAAAGTTGCATGGTTCCATTGACGAGCAACCGCGGAACGGCAAAACAAAAAAAAA
AGTGA
