# Supplementary material for: Nanopore Sequencing and Hi-C Based De Novo Assembly of Trachidermus fasciatus Genome
Source: Genes (Basel). 2021 May 6;12(5):692. doi: 10.3390/genes12050692 (PMC8148166; doi:10.3390/genes12050692)
Supplement: Supplementary file 1 [file genes-12-00692-s001.zip › Table S1-Statistics about Hi-C enhanced Genome Assembly.xlsx]

## Sheet: Hi-C enhanced
StatType	ScaffoldLength	ScaffoldNumber	ContigLength	ContigNumber	GapLength	GapNumber
N50	24935520	9	23482373	10	100	11
N60	24568057	11	20673841	13	100	13
N70	23210065	13	18887485	16	100	15
N80	22956738	15	17756054	18	100	17
N90	20550679	18	7646988	23	100	19
Longest	48280228	1	36041605	1	100	21
Total	542656829	44	542654729	65	2100	21
Length>=1kb	542656829	44	542654729	65	0	0
Length>=2kb	542656829	44	542654729	65	0	0
Length>=5kb	542656829	44	542654729	65	0	0
