# Supplementary material for: Nanopore Sequencing and Hi-C Based De Novo Assembly of Trachidermus fasciatus Genome
Source: Genes (Basel). 2021 May 6;12(5):692. doi: 10.3390/genes12050692 (PMC8148166; doi:10.3390/genes12050692)
Supplement: Supplementary file 1 [file genes-12-00692-s001.zip › Table S2-Expression of novel transcripts.xlsx]

## Sheet: Novel_transcripts_Expression_se
transcript	liver_counts	heart_counts	kidney_counts	gill_counts	gallbladder_counts	skin_counts	stomach_counts	liver_TPM	heart_TPM	kidney_TPM	gill_TPM	gallbladder_TPM	skin_TPM	stomach_TPM	liver_len	heart_len	kidney_len	gill_len	gallbladder_len	skin_len	stomach_len	liver_elen	heart_elen	kidney_elen	gill_elen	gallbladder_elen	skin_elen	stomach_elen	liver_FPKM	heart_FPKM	kidney_FPKM	gill_FPKM	gallbladder_FPKM	skin_FPKM	stomach_FPKM
Trf.21210.1	0	1.001	3	5.992	120.511	6.781	19.908	0	0.023224	0.065435	0.160397	2.88149	0.170805	0.333942	2805	2805	2805	2805	2805	2805	2805	2541.85	2543.04	2540.87	2538.44	2541.84	2539.08	2537.31	0	0.00913238	0.025753	0.0631872	1.13362	0.0672704	0.131613
Trf.21208.1	1	3	8	1	80.49	2	24.713	0.017252	0.060343	0.151296	0.023203	1.66856	0.043668	0.359322	3195	3195	3195	3195	3195	3195	3195	2931.85	2933.04	2930.87	2928.44	2931.84	2929.08	2927.31	0.00588434	0.0205735	0.0516215	0.00792333	0.569117	0.0149084	0.122748
Trf.21160.1	4.971	164.1	3.069	83.97	41.742	523.317	8.401	0.079524	3.06046	0.053812	1.80648	0.802355	10.5943	0.113257	3425	3425	3425	3425	3425	3425	3425	3161.85	3163.04	3160.87	3158.44	3161.84	3159.08	3157.31	0.0251511	0.967569	0.0170244	0.571953	0.253762	3.3536	0.0358714
Trf.20502.2	0	0	2	0	0	443.699	0	0	0	0.249159	0	0	64.0197	0	709	709	709	709	709	709	709	445.877	447.085	444.927	442.497	445.894	443.245	441.669	0	0	0.56	0	0	144.434	0
Trf.20428.3	0	0	0	0	0	2122.66	0	0	0	0	0	0	170.526	0	1062	1062	1062	1062	1062	1062	1062	798.854	800.04	797.871	795.439	798.844	796.079	794.31	0	0	0	0	0	214.207	0
Trf.20428.1	0	0	0	0	0	84.886	0	0	0	0	0	0	7.51821	0	988	988	988	988	988	988	988	724.855	726.042	723.874	721.441	724.847	722.085	720.32	0	0	0	0	0	10.4118	0
Trf.20427.1	0	0	0	0	0	6727.34	0	0	0	0	0	0	968.478	0	710	710	710	710	710	710	710	446.876	448.085	445.927	443.497	446.893	444.244	442.669	0	0	0	0	0	2180.06	0
Trf.20322.2	0	187.251	1472.96	1516.84	169.076	1004.4	119.473	0	52.7497	393.771	503.021	49.3544	312.14	24.9004	471	471	471	471	471	471	471	208.145	209.404	207.339	204.896	208.206	205.79	204.217	0	251.904	1899.17	2455.01	237.046	1516.79	121.931
Trf.20298.8	28.403	381.901	825.316	288.56	259.549	0	0	1.34666	21.0934	42.9191	18.4376	14.7862	0	0	1330	1330	1330	1330	1330	1330	1330	1066.85	1068.04	1065.87	1063.44	1066.84	1064.08	1062.31	1.26228	19.7496	40.2667	17.3377	13.8598	0	0
Trf.20296.2	7.697	273.981	16.33	123.821	62.425	1888.88	29.585	0.161887	6.71738	0.376539	3.50352	1.57765	50.2905	0.52461	2668	2668	2668	2668	2668	2668	2668	2404.85	2406.04	2403.87	2401.44	2404.84	2402.08	2400.31	0.0673169	2.79188	0.156639	1.45892	0.656031	20.9362	0.218559
Trf.20292.1	11.617	403.301	31.442	0	0	0	0	0.52851	21.3747	1.56887	0	0	0	0	1375	1375	1375	1375	1375	1375	1375	1111.85	1113.04	1110.87	1108.44	1111.84	1109.08	1107.31	0.475343	19.2039	1.41229	0	0	0	0
Trf.17980.1	0	4	27	1.018	489.463	39.269	7004.89	0	0.073829	0.468577	0.021676	9.31127	0.78677	93.4534	3458	3458	3458	3458	3458	3458	3458	3194.85	3196.04	3193.87	3191.44	3194.84	3192.08	3190.31	0	0.0231001	0.146711	0.00679192	2.91447	0.246476	29.2929
Trf.16933.1	4893.36	58	5	3	24	4	3	396.745	5.47387	0.444934	0.328545	2.33808	0.411859	0.206125	887	887	887	887	887	887	887	623.861	625.05	622.887	620.451	623.865	621.125	619.466	635.951	8.75749	0.714309	0.529526	3.74773	0.663086	0.332746
Trf.16630.1	0	4	5	56	11	6	19	0	0.269351	0.317145	4.36649	0.764188	0.440011	0.929194	1138	1138	1138	1138	1138	1138	1138	874.854	876.04	873.871	871.439	874.844	872.079	870.31	0	0.307464	0.36292	5.01067	0.873513	0.504554	1.06766
Trf.7598.1	132	64	50	30	173	141.037	206	39.816	22.351	16.5957	12.3865	62.6825	54.4787	53.4529	430	430	430	430	430	430	430	167.691	168.914	166.997	164.572	167.741	165.567	164.03	237.437	132.322	99.3772	75.2649	373.686	329.043	325.873
Trf.8357.4	0	0	0	0	75	0	3	0	0	0	0	37.6532	0	1.08202	381	381	381	381	381	381	381	120.887	122.096	120.497	118.203	121.059	119.424	118.009	0	0	0	0	311.032	0	9.16896
Trf.5005.3	55.854	153.888	171.324	259.061	200.317	270.905	178.725	2.85127	9.15074	9.59346	17.8268	12.2871	17.5345	7.71258	1254	1254	1254	1254	1254	1254	1254	990.854	992.04	989.871	987.439	990.844	988.079	986.31	2.87759	9.22416	9.69163	18.0536	12.4006	17.7461	7.81963
Trf.11207.2	15.644	98.825	1388.03	8705.81	78.376	1862.48	194.355	0.995509	7.32342	96.9131	747.434	5.99291	150.38	10.4671	1058	1058	1058	1058	1058	1058	1058	794.854	796.04	793.871	791.439	794.844	792.079	790.31	1.25244	9.19981	122.077	944.399	7.53973	189.855	13.2443
Trf.1555.1	0	0	1	0	0	61.362	0	0	0	0.077428	0	0	5.49561	0	980	980	980	980	980	980	980	716.855	718.043	715.876	713.441	716.848	714.09	712.327	0	0	0.108158	0	0	7.69596	0
Trf.6293.1	32.18	38.645	14.963	46.627	60.948	44.934	81.496	1.21123	1.69487	0.617602	2.36357	2.75644	2.14285	2.58989	1607	1607	1607	1607	1607	1607	1607	1343.85	1345.04	1342.87	1340.44	1343.84	1341.08	1339.31	0.901313	1.26009	0.459912	1.76328	2.05117	1.59785	1.93375
Trf.8355.2	0	52.926	0	103.251	94.492	0	0	0	9.2335	0	21.0342	17.0451	0	0	600	600	600	600	600	600	600	336.906	338.132	335.985	333.541	336.925	334.324	332.749	0	27.3074	0	63.0633	50.5902	0	0
Trf.11220.1	10	52	230	84.014	70	68	69	0.406652	2.46378	10.2574	4.60212	3.42035	3.50411	2.36971	1507	1507	1507	1507	1507	1507	1507	1243.85	1245.04	1242.87	1240.44	1243.84	1241.08	1239.31	0.32693	1.97888	8.253	3.71007	2.74983	2.82344	1.91212
Trf.12848.2	0	0	0	2.651	0	459.963	0	0	0	0	0.104828	0	17.1118	0	1985	1985	1985	1985	1985	1985	1985	1721.85	1723.04	1720.87	1718.44	1721.84	1719.08	1717.31	0	0	0	0.0610018	0	9.95405	0
Trf.3495.3	44.851	0	11.393	96.931	57.822	48.18	44.918	3.43285	0	0.957002	10.018	5.31772	4.68204	2.91262	924	924	924	924	924	924	924	660.859	662.046	659.882	657.449	660.859	658.109	656.392	5.19453	0	1.45026	15.2377	8.04668	7.11438	4.43732
Trf.5060.1	2.601	2.089	0	0	14.541	178.795	2.301	0.049212	0.046075	0	0	0.33052	4.28092	0.036691	2937	2937	2937	2937	2937	2937	2937	2673.85	2675.04	2672.87	2670.44	2673.84	2671.08	2669.31	0.0184049	0.017224	0	0	0.123612	1.60269	0.0137455
Trf.5059.1	9.22	130.705	2.247	42.087	0	745.773	16.301	0.247681	4.09246	0.06619	1.52161	0	25.3687	0.36937	2146	2146	2146	2146	2146	2146	2146	1882.85	1884.04	1881.87	1879.44	1882.84	1880.08	1878.31	0.131546	2.17217	0.0351725	0.809608	0	13.4934	0.19665
Trf.5049.1	431.989	1359.11	0	521.039	1493.45	3301.45	469.11	12.339	45.2442	0	20.0312	51.2566	119.418	11.3041	2034	2034	2034	2034	2034	2034	2034	1770.85	1772.04	1769.87	1767.44	1770.84	1768.08	1766.31	6.96784	25.5323	0	11.3335	28.9448	67.5411	6.39984
Trf.6484.1	185	14	25	22	149.161	11	61	16.0821	1.41644	2.38549	2.58423	15.58	1.21471	4.4954	845	845	845	845	845	845	845	581.865	583.056	580.895	578.458	581.872	579.144	577.548	27.6389	2.42934	4.10658	4.46745	26.7756	2.09742	7.7836
Trf.7076.1	36.089	6.362	205.051	6.207	99.59	10.152	85.317	1.21383	0.249374	7.56265	0.281074	4.02486	0.432545	2.42198	1767	1767	1767	1767	1767	1767	1767	1503.85	1505.04	1502.87	1500.44	1503.84	1501.08	1499.31	0.807148	0.165693	5.03214	0.187328	2.67639	0.288156	1.6154
Trf.12848.1	0	1.234	0	0	0	3629.43	0	0	0.051375	0	0	0	164.263	0	1679	1679	1679	1679	1679	1679	1679	1415.85	1417.04	1414.87	1412.44	1415.84	1413.08	1411.31	0	0.0362552	0	0	0	116.245	0
Trf.4178.2	29.785	69.625	19.5	74.109	144.008	46.927	68.401	2.59364	7.05642	1.86388	8.72035	15.0676	5.19103	5.04954	844	844	844	844	844	844	844	580.865	582.056	579.895	577.458	580.872	578.144	576.549	4.46513	12.1233	3.21417	15.1013	25.9396	8.97878	8.75821
Trf.4178.1	48.999	63.642	34.058	20.123	143.162	35.84	61.856	2.33188	3.52831	1.77777	1.29063	8.18646	2.16221	2.48767	1326	1326	1326	1326	1326	1326	1326	1062.85	1064.04	1061.87	1059.44	1062.84	1060.08	1058.31	2.19399	3.31596	1.67419	1.21822	7.70244	2.03967	2.35061
Trf.1829.2	93.199	2685.2	234.578	101.956	52.726	900.159	74.622	3.08953	103.731	8.52687	4.55046	2.10018	37.7976	2.08774	1789	1789	1789	1789	1789	1789	1789	1525.85	1527.04	1524.87	1522.44	1525.84	1523.08	1521.31	2.02479	67.9295	5.59187	2.98893	1.37641	24.8166	1.37233
Trf.3495.2	17.45	81.588	58.201	62.943	48.603	27.658	77.205	1.75176	9.5293	6.41468	8.54558	5.86236	3.52906	6.57682	767	767	767	767	767	767	767	503.871	505.065	502.912	500.478	503.884	501.217	499.641	3.4766	18.8675	12.7551	17.0748	11.6343	7.04098	13.1631
Trf.1679.4	25.09	89.604	72.138	67.717	40.911	31.526	45.241	0.947889	3.94451	2.9887	3.44552	1.85715	1.50904	1.44311	1602	1602	1602	1602	1602	1602	1602	1338.85	1340.04	1337.87	1335.44	1338.84	1336.08	1334.31	0.707987	2.94358	2.23392	2.58006	1.38713	1.12945	1.08154
Trf.5005.2	1174.73	2398.68	2504.87	1748.93	4266.55	2087.45	2334.87	57.9223	137.774	135.473	116.23	252.774	130.489	97.3044	1289	1289	1289	1289	1289	1289	1289	1025.85	1027.04	1024.87	1022.44	1025.84	1023.08	1021.31	56.4627	134.147	132.186	113.679	246.407	127.545	95.2741
Trf.5073.1	0	4	25	9	90	2	56	0	0.848219	5.01963	2.23514	19.7492	0.466114	8.73609	540	540	540	540	540	540	540	276.947	278.185	276.06	273.601	276.969	274.414	272.834	0	3.04912	18.1831	8.16934	71.3047	1.69858	32.0198
Trf.3570.10	0	0	0	0	0	82.532	0	0	0	0	0	0	3.09199	0	1973	1973	1973	1973	1973	1973	1973	1709.85	1711.04	1708.87	1706.44	1709.84	1707.08	1705.31	0	0	0	0	0	1.81127	0
Trf.16718.1	246	0	0	1	0	0	0	18.4381	0	0	0.101197	0	0	0	938	938	938	938	938	938	938	674.857	676.046	673.882	671.448	674.858	672.102	670.38	27.3215	0	0	0.150715	0	0	0
Trf.20502.1	0	0	0	0	0	350.828	0	0	0	0	0	0	33.1367	0	943	943	943	943	943	943	943	679.857	681.046	678.88	676.445	679.858	677.102	675.374	0	0	0	0	0	48.939	0
Trf.11570.12	10.994	24.124	15.705	195.022	48.183	97.171	98.75	0.623501	1.59353	0.977134	14.9154	3.28356	6.98977	4.73684	1155	1155	1155	1155	1155	1155	1155	891.854	893.04	890.871	888.439	891.844	889.079	887.31	0.699107	1.78439	1.09683	16.7883	3.68176	7.86181	5.33843
Trf.8439.2	75.118	1429.94	102.34	44.156	15.043	370.135	39.951	4.32825	95.9601	6.4691	3.43113	1.04148	27.0508	1.9471	1141	1141	1141	1141	1141	1141	1141	877.854	879.04	876.871	874.439	877.844	875.079	873.31	4.93049	109.165	7.37748	3.92381	1.18641	30.9124	2.22956
Trf.4886.3	0	185.42	9050.33	276.071	1.643	114.167	115.361	0	10.7653	494.785	18.5465	0.098413	7.21427	4.85993	1278	1278	1278	1278	1278	1278	1278	1014.85	1016.04	1013.87	1011.44	1014.84	1012.08	1010.31	0	10.5954	488.016	18.3367	0.0969739	7.12816	4.81034
Trf.6504.1	5.271	32.828	49.625	25.953	27.476	106.978	63.397	2.89631	20.8063	29.8865	19.616	18.0943	74.9829	29.9945	348	348	348	348	348	348	348	92.045	93.074	92.037	89.901	92.288	91.244	89.961	31.4662	223.546	324.723	218.196	196.063	821.784	333.417
Trf.11207.1	7.356	76.175	861.75	5704.05	25.624	1130.34	98.759	0.466364	5.62375	59.9415	487.87	1.95197	90.9212	5.29859	1061	1061	1061	1061	1061	1061	1061	797.854	799.04	796.871	794.439	797.844	795.079	793.31	0.584523	7.03813	75.2211	614.106	2.44656	114.355	6.67909
Trf.15064.1	59.35	1001.38	1897.32	938.519	499.759	164.786	222.189	5.14166	100.968	180.421	109.863	52.0214	18.1344	16.3178	847	847	847	847	847	847	847	583.865	585.056	582.894	580.458	583.871	581.144	579.547	8.80625	172.578	309.526	189.27	89.0974	31.2047	28.1561
Trf.5058.1	13.055	182.767	3.527	26.283	2.819	699.94	10.919	0.488108	7.96249	0.144604	1.32343	0.126662	33.1566	0.344673	1616	1616	1616	1616	1616	1616	1616	1352.85	1354.04	1351.87	1349.44	1352.84	1350.08	1348.31	0.3608	5.88054	0.106966	0.980725	0.0936267	24.559	0.255633
Trf.5005.1	247.467	741.298	809.149	475.127	1877.01	914.032	645.977	11.1776	39.008	40.0851	28.9172	101.87	52.3293	24.6518	1383	1383	1383	1383	1383	1383	1383	1119.85	1121.04	1118.87	1116.44	1119.84	1117.08	1115.31	9.98134	34.7963	35.8264	25.9013	90.9684	46.8447	22.1031
Trf.8345.1	8	60	87	11	19	4	9	0.322727	2.82017	3.849	0.597738	0.920976	0.204476	0.306619	1517	1517	1517	1517	1517	1517	1517	1253.85	1255.04	1252.87	1250.44	1253.84	1251.08	1249.31	0.257389	2.24708	3.07215	0.478022	0.734524	0.16344	0.245431
Trf.6665.1	0	9	8	276.176	1	2	1	0	1.23442	1.03621	44.1031	0.141705	0.300076	0.100223	692	692	692	692	692	692	692	428.88	430.092	427.936	425.499	428.896	426.253	424.676	0	2.87013	2.42141	103.65	0.330395	0.703986	0.235999
Trf.3495.4	43.181	0	31.121	0	0	28.894	103.361	7.16298	0	5.67401	0	0	6.11152	14.6261	568	568	568	568	568	568	568	304.922	306.151	304.018	301.564	304.941	302.359	300.784	23.4912	0	18.6634	0	0	20.2128	48.6266
Trf.3556.2	104.703	2172.63	175.197	85.92	51.979	360.196	0	12.827	309.501	23.5735	14.2567	7.65116	56.1495	0	676	676	676	676	676	676	676	412.882	414.1	411.943	409.503	412.898	410.261	408.692	31.067	747.406	57.2252	34.8146	18.5304	136.863	0
Trf.3572.6	165.029	2195.02	4418.95	2512.18	1114.7	331.598	439.921	22.6283	349.847	665.65	466.998	183.643	57.896	51.3372	632	632	632	632	632	632	632	368.894	370.119	367.967	365.525	368.91	366.295	364.728	61.3409	945.228	1808.99	1277.61	497.799	158.058	140.755
Trf.5061.1	0	11.522	1.062	17.884	1.125	227.946	3.236	0	0.070818	0.006134	0.126667	0.007125	1.51948	0.01436	9860	9860	9860	9860	9860	9860	9860	9596.85	9598.04	9595.87	9593.44	9596.84	9594.08	9592.31	0	0.00737838	0.000639233	0.0132035	0.000742432	0.158377	0.00149703
Trf.8440.1	229.322	4654.57	335.683	150.681	56.257	539.644	40.347	2.76648	65.468	4.43871	2.4439	0.815467	8.23671	0.410011	4456	4456	4456	4456	4456	4456	4456	4192.85	4194.04	4191.87	4189.44	4192.84	4190.08	4188.31	0.659809	15.6098	1.05889	0.583348	0.19449	1.96576	0.0978941
Trf.20502.3	0	0	0	1	0	14830.2	8	0	0	0	0.152867	0	2130.19	0.767463	711	711	711	711	711	711	711	447.876	449.085	446.926	444.497	447.893	445.244	443.669	0	0	0	0.34391	0	4784.32	1.72981
Trf.18550.1	0	0	0	36.934	0	721.976	0	0	0	0	3.24053	0	59.5723	0	1041	1041	1041	1041	1041	1041	1041	777.854	779.04	776.871	774.439	777.844	775.079	773.31	0	0	0	4.18436	0	76.8596	0
Trf.20298.2	91.436	2016.88	4455.02	1435.88	813.726	449.113	372.653	2.95741	76.0217	158.001	62.5248	31.6245	18.3992	10.1718	1827	1827	1827	1827	1827	1827	1827	1563.85	1565.04	1562.87	1560.44	1563.84	1561.08	1559.31	1.89111	48.5749	101.097	40.0687	20.2223	11.7862	6.52327
Trf.9229.1	507	222	1386.53	285	1646.4	15	0	22.839	11.6507	68.5046	17.2992	89.1158	0.856467	0	1386	1386	1386	1386	1386	1386	1386	1122.85	1124.04	1121.87	1119.44	1122.84	1120.08	1118.31	20.3402	10.365	61.0629	15.4534	79.3664	0.764648	0
Trf.18550.2	0	3	1	2438.97	0	41472.6	2	0	0.242081	0.076047	228.133	0	3647.93	0.117362	993	993	993	993	993	993	993	729.855	731.042	728.874	726.44	729.846	727.082	725.317	0	0.331145	0.104335	314.042	0	5017.22	0.161808
Trf.8443.1	3060.23	9167.78	4131.81	3401.37	9425.6	18985.6	2618.22	19.7643	69.0424	29.2459	29.5229	73.1448	155.09	14.237	8095	8095	8095	8095	8095	8095	8095	7831.85	7833.04	7830.87	7828.44	7831.84	7829.08	7827.31	2.52358	8.81425	3.73469	3.77124	9.33941	19.8095	1.81889
Trf.9362.1	0	0	42	1881.87	2	1689.67	74	0	0	3.4091	187.922	0.177747	158.657	4.63611	947	947	947	947	947	947	947	683.856	685.046	682.88	680.444	683.858	681.101	679.368	0	0	4.99224	276.176	0.259918	232.942	6.82415
Trf.13231.8	0	0	0	499.139	0	442.279	0	0	0	0	26.4463	0	22.045	0	1549	1549	1549	1549	1549	1549	1549	1285.85	1287.04	1284.87	1282.44	1285.84	1283.08	1281.31	0	0	0	20.6219	0	17.1813	0
Trf.17979.1	0	0	0	0	2394.66	0	31.537	0	0	0	0	197.786	0	1.83546	999	999	999	999	999	999	999	735.854	737.04	734.871	732.439	735.844	733.079	731.31	0	0	0	0	268.788	0	2.50982
Trf.12847.2	0	0	0	190.895	0	29640.8	0	0	0	0	13.822	0	2018.63	0	1205	1205	1205	1205	1205	1205	1205	941.854	943.04	940.871	938.439	941.844	939.079	937.31	0	0	0	14.7287	0	2149.58	0
Trf.15918.1	92.213	304.206	119.22	31.231	109.67	8.458	27.569	3.90038	14.9914	5.53046	1.77963	5.57379	0.453401	0.984961	1459	1459	1459	1459	1459	1459	1459	1195.85	1197.04	1194.87	1192.44	1195.84	1193.08	1191.31	3.2616	12.5237	4.6285	1.49243	4.66098	0.380026	0.826788
Trf.17072.7	15.951	59.839	0	7.009	199.891	6.185	43.104	3.04507	13.2603	0	1.82042	45.8465	1.50708	7.03298	528	528	528	528	528	528	528	264.961	266.202	264.082	261.628	264.988	262.45	260.861	11.4925	49.8129	0	6.95805	173.013	5.74235	26.9606
Trf.11570.11	0	155.568	0	568.903	389.25	559.038	344.285	0	10.2762	0	43.5102	26.5264	40.2132	16.5147	1155	1155	1155	1155	1155	1155	1155	891.854	893.04	890.871	888.439	891.844	889.079	887.31	0	11.507	0	48.9738	29.7433	45.2302	18.6121
Trf.11570.15	135.286	232.241	233.184	2270.56	792.455	1783.17	852.836	9.07731	18.1447	17.1677	205.588	63.8898	151.836	48.443	1017	1017	1017	1017	1017	1017	1017	753.854	755.04	752.871	750.439	753.844	751.079	749.31	12.0412	24.0314	22.803	273.957	84.752	202.157	64.6501
Trf.11570.16	8.461	200.69	140.276	662.077	141.02	428.168	909.575	0.46983	12.9806	8.54554	49.5761	9.40971	30.155	42.7158	1174	1174	1174	1174	1174	1174	1174	910.854	912.04	909.871	907.439	910.844	908.079	906.31	0.515813	14.2325	9.39203	54.633	10.3308	33.2075	47.1316
Trf.20428.2	0	0	0	0	0	28129.1	0	0	0	0	0	0	3934.42	0	723	723	723	723	723	723	723	459.876	461.08	458.925	456.494	459.89	457.238	455.665	0	0	0	0	0	8604.75	0
Trf.11570.14	1237.88	2705.67	2727.23	21716.5	7544.48	16125.8	10030.2	60.799	154.804	146.925	1437.6	445.242	1004.12	416.372	1293	1293	1293	1293	1293	1293	1293	1029.85	1031.04	1028.87	1026.44	1029.84	1027.08	1025.31	59.0368	150.144	142.802	1400.57	432.341	977.645	406.094
Trf.17821.1	157	261	356	324	459	344	302	21.0148	40.6115	52.3465	58.7832	73.8188	58.6219	34.3941	641	641	641	641	641	641	641	377.891	379.117	376.962	374.518	377.906	375.289	373.723	55.6107	107.121	138.864	156.957	195.336	156.205	92.031
Trf.12848.3	0	0	0	185.869	0	25469	0	0	0	0	12.3403	0	1590.55	0	1290	1290	1290	1290	1290	1290	1290	1026.85	1028.04	1025.87	1023.44	1026.84	1024.08	1022.31	0	0	0	12.0577	0	1553.15	0
Trf.18603.1	55.656	514.877	24.758	9.849	7.896	173.465	15.652	4.3997	47.3799	2.14793	1.05152	0.750009	17.4125	1.04841	903	903	903	903	903	903	903	639.86	641.05	638.887	636.451	639.862	637.116	635.429	6.87604	73.9098	3.36199	1.65216	1.17214	27.3302	1.64992
Trf.13190.1	30	62	74	76	80	128.999	62	0.981623	2.36413	2.65506	3.34801	3.1453	5.34645	1.7121	1809	1809	1809	1809	1809	1809	1809	1545.85	1547.04	1544.87	1542.44	1545.84	1543.08	1541.31	0.635005	1.52816	1.71863	2.17059	2.03469	3.46479	1.11081
Trf.20760.1	5.995	8	9.015	2.002	55.79	0	13.01	0.115736	0.180043	0.190809	0.052001	1.29426	0	0.211734	2883	2883	2883	2883	2883	2883	2883	2619.85	2621.04	2618.87	2616.44	2619.84	2617.08	2615.31	0.0441766	0.0686914	0.0728593	0.0198747	0.494023	0	0.0809594
Trf.5711.1	915.41	1820	942.412	890.114	2308.63	2807.38	2485.55	101.347	234.374	114.573	133.369	307.1	395.261	233.706	720	720	720	720	720	720	720	456.876	458.082	455.925	453.494	456.891	454.239	452.667	221.826	511.642	251.298	294.092	672.152	870.161	516.287
Trf.1800.1	0	0	0	14.364	0	93.046	22.646	0	0	0	2.28309	0	13.8952	2.25905	694	694	694	694	694	694	694	430.88	432.091	429.934	427.499	430.896	428.252	426.676	0	0	0	5.34057	0	32.4463	5.29453
Trf.15063.3	149.275	2485.03	5071.64	2300.44	1154.61	491.202	441.63	5.76003	111.729	214.612	119.556	53.5333	24.0156	14.3893	1574	1574	1574	1574	1574	1574	1574	1310.85	1312.04	1309.87	1307.44	1310.84	1308.08	1306.31	4.39412	85.1567	163.842	91.4428	40.8389	18.3594	11.0152
Trf.17724.1	34.085	46.831	37.417	53.707	121.346	34.896	16.511	3.43527	5.49151	4.14044	7.32085	14.6946	4.47043	1.41215	765	765	765	765	765	765	765	501.871	503.066	500.912	498.479	501.885	499.217	497.642	6.84493	10.9161	8.2658	14.6864	29.2788	8.95488	2.83768
Trf.7196.1	121.236	271	246	108	259.003	287	616	8.15627	21.2292	18.1595	9.80502	20.9371	24.5032	35.0838	1015	1015	1015	1015	1015	1015	1015	751.854	753.04	750.871	748.439	751.844	749.079	747.31	10.8482	28.1913	24.1846	13.1006	27.8477	32.7111	46.9468
