# Supplementary material for: Nanopore Sequencing and Hi-C Based De Novo Assembly of Trachidermus fasciatus Genome
Source: Genes (Basel). 2021 May 6;12(5):692. doi: 10.3390/genes12050692 (PMC8148166; doi:10.3390/genes12050692)
Supplement: Supplementary file 1 [file genes-12-00692-s001.zip › Table S3-List of Novel gene and transcripts.xlsx]

## Sheet: Novel genes and transcripts
Category	NovelGenes	NovelTranscripts
NovelGeneNovelTranscripts	Trf.21210	Trf.21210.1
NovelGeneNovelTranscripts	Trf.21208	Trf.21208.1
NovelGeneNovelTranscripts	Trf.21160	Trf.21160.1
NovelGeneNovelTranscripts	Trf.20502	Trf.20502.2,Trf.20502.1,Trf.20502.3
NovelGeneNovelTranscripts	Trf.20428	Trf.20428.3,Trf.20428.1,Trf.20428.2
NovelGeneNovelTranscripts	Trf.20427	Trf.20427.1
NovelGeneNovelTranscripts	Trf.20296	Trf.20296.2
NovelGeneNovelTranscripts	Trf.20292	Trf.20292.1
NovelGeneNovelTranscripts	Trf.17980	Trf.17980.1
NovelGeneNovelTranscripts	Trf.16933	Trf.16933.1
NovelGeneNovelTranscripts	Trf.16630	Trf.16630.1
NovelGeneNovelTranscripts	Trf.7598	Trf.7598.1
NovelGeneNovelTranscripts	Trf.5005	Trf.5005.3,Trf.5005.2,Trf.5005.1
NovelGeneNovelTranscripts	Trf.11207	Trf.11207.2,Trf.11207.1
NovelGeneNovelTranscripts	Trf.1555	Trf.1555.1
NovelGeneNovelTranscripts	Trf.11220	Trf.11220.1
NovelGeneNovelTranscripts	Trf.12848	Trf.12848.2,Trf.12848.1,Trf.12848.3
NovelGeneNovelTranscripts	Trf.3495	Trf.3495.3,Trf.3495.2,Trf.3495.4
NovelGeneNovelTranscripts	Trf.5060	Trf.5060.1
NovelGeneNovelTranscripts	Trf.5059	Trf.5059.1
NovelGeneNovelTranscripts	Trf.5049	Trf.5049.1
NovelGeneNovelTranscripts	Trf.6484	Trf.6484.1
NovelGeneNovelTranscripts	Trf.7076	Trf.7076.1
NovelGeneNovelTranscripts	Trf.4178	Trf.4178.2,Trf.4178.1
NovelGeneNovelTranscripts	Trf.1829	Trf.1829.2
NovelGeneNovelTranscripts	Trf.5073	Trf.5073.1
NovelGeneNovelTranscripts	Trf.16718	Trf.16718.1
NovelGeneNovelTranscripts	Trf.8439	Trf.8439.2
NovelGeneNovelTranscripts	Trf.6504	Trf.6504.1
NovelGeneNovelTranscripts	Trf.15064	Trf.15064.1
NovelGeneNovelTranscripts	Trf.5058	Trf.5058.1
NovelGeneNovelTranscripts	Trf.8345	Trf.8345.1
NovelGeneNovelTranscripts	Trf.6665	Trf.6665.1
NovelGeneNovelTranscripts	Trf.3556	Trf.3556.2
NovelGeneNovelTranscripts	Trf.5061	Trf.5061.1
NovelGeneNovelTranscripts	Trf.8440	Trf.8440.1
NovelGeneNovelTranscripts	Trf.18550	Trf.18550.1,Trf.18550.2
NovelGeneNovelTranscripts	Trf.9229	Trf.9229.1
NovelGeneNovelTranscripts	Trf.8443	Trf.8443.1
NovelGeneNovelTranscripts	Trf.9362	Trf.9362.1
NovelGeneNovelTranscripts	Trf.17979	Trf.17979.1
NovelGeneNovelTranscripts	Trf.12847	Trf.12847.2
NovelGeneNovelTranscripts	Trf.15918	Trf.15918.1
NovelGeneNovelTranscripts	Trf.17821	Trf.17821.1
NovelGeneNovelTranscripts	Trf.18603	Trf.18603.1
NovelGeneNovelTranscripts	Trf.13190	Trf.13190.1
NovelGeneNovelTranscripts	Trf.20760	Trf.20760.1
NovelGeneNovelTranscripts	Trf.5711	Trf.5711.1
NovelGeneNovelTranscripts	Trf.1800	Trf.1800.1
NovelGeneNovelTranscripts	Trf.17724	Trf.17724.1
NovelGeneNovelTranscripts	Trf.7196	Trf.7196.1
OnlyNovelTranscripts	Trf.20322	Trf.20322.2
OnlyNovelTranscripts	Trf.20298	Trf.20298.8,Trf.20298.2
OnlyNovelTranscripts	Trf.8357	Trf.8357.4
OnlyNovelTranscripts	Trf.6293	Trf.6293.1
OnlyNovelTranscripts	Trf.8355	Trf.8355.2
OnlyNovelTranscripts	Trf.1679	Trf.1679.4
OnlyNovelTranscripts	Trf.3570	Trf.3570.10
OnlyNovelTranscripts	Trf.11570	Trf.11570.12,Trf.11570.11,Trf.11570.15,Trf.11570.16,Trf.11570.14
OnlyNovelTranscripts	Trf.4886	Trf.4886.3
OnlyNovelTranscripts	Trf.3572	Trf.3572.6
OnlyNovelTranscripts	Trf.13231	Trf.13231.8
OnlyNovelTranscripts	Trf.17072	Trf.17072.7
OnlyNovelTranscripts	Trf.15063	Trf.15063.3

## Sheet: Blastp Failed Ones
Trf.21160.1
Trf.20298.8
Trf.20296.2
Trf.20292.1
Trf.16630.1
Trf.7598.1
Trf.6293.1
Trf.12848.2
Trf.5060.1
Trf.5059.1
Trf.5049.1
Trf.12848.1
Trf.4178.2
Trf.4178.1
Trf.1829.2
Trf.1679.4
Trf.5073.1
Trf.3570.10
Trf.8439.2
Trf.15064.1
Trf.5058.1
Trf.3556.2
Trf.3572.6
Trf.5061.1
Trf.8440.1
Trf.20298.2
Trf.8443.1
Trf.17979.1
Trf.12847.2
Trf.17821.1
Trf.12848.3
Trf.18603.1
Trf.13190.1
Trf.5711.1
Trf.1800.1
Trf.15063.3
