# Supplementary material for: Nanopore Sequencing and Hi-C Based De Novo Assembly of Trachidermus fasciatus Genome
Source: Genes (Basel). 2021 May 6;12(5):692. doi: 10.3390/genes12050692 (PMC8148166; doi:10.3390/genes12050692)
Supplement: Supplementary file 1 [file genes-12-00692-s001.zip › Table S4 Scaffolds_contigs.xlsx]

## Sheet: Scaffolds_contigs
Hi-C Scaffold Name	Hi-C Scaffold start	Hi-C Scaffold end	Polished preliminary contig name	Polished preliminary contig start	Polished preliminary contig end
chr1	1	121564	contig59	1	121564
chr1	121665	3615932	contig29	1	3494268
chr1	3616033	31839053	contig3	1	28223021
chr1	31839154	47279894	contig19	1	15440741
chr1	47279995	48280228	contig36	1	1000234
chr2	1	17756054	contig18	1	17756054
chr2	17756155	44073828	contig4	1	26317674
chr3	1	72732	contig62	1	72732
chr3	72833	36114437	contig1	1	36041605
chr4	1	35585611	contig2	1	35585611
chr5	1	1559867	contig34	1	1559867
chr5	1559968	25605024	contig9	1	24045057
chr5	25605125	25945763	contig48	1	340639
chr6	1	6866350	contig24	1	6866350
chr6	6866451	25515452	contig17	1	18649002
chr6	25515553	25753552	contig54	1	238000
chr7	1	3192475	contig31	1	3192475
chr7	3192576	25721858	contig12	1	22529283
chr8	1	25413021	contig5	1	25413021
chr9	1	1453047	contig35	1	1453047
chr9	1453148	24935520	contig11	1	23482373
chr10	1	24913439	contig6	1	24913439
chr11	1	24568057	contig7	1	24568057
chr12	1	24400384	contig8	1	24400384
chr13	1	4928277	contig25	1	4928277
chr13	4928378	12575365	contig23	1	7646988
chr13	12575466	22901239	contig21	1	10325774
chr13	22901340	23210065	contig51	1	308726
chr14	1	4313160	contig26	1	4313160
chr14	4313261	23200745	contig16	1	18887485
chr15	1	22956738	contig10	600001	23556738
chr16	1	2500000	contig32	1	2500000
chr16	2500101	21693205	contig15	1	19193105
chr17	1	20673841	contig13	1	20673841
chr18	1	20550679	contig14	1	20550679
chr19	1	3730680	contig28	1	3730680
chr19	3730781	6282198	contig33	1	2551418
chr19	6282299	20118569	contig20	1	13836271
chr20	1	8719439	contig22	1	8719439
chr20	8719540	12319539	contig27	1	3600000
chr20	12319640	15601205	contig30	1	3281566
Contig1	1	690485	contig37	1	690485
Contig2	1	658302	contig32	2500001	3158302
Contig3	1	615892	contig38	1	615892
Contig4	1	600000	contig10	1	600000
Contig5	1	541147	contig39	1	541147
Contig6	1	479743	contig40	1	479743
Contig7	1	477824	contig41	1	477824
Contig8	1	451976	contig42	1	451976
Contig9	1	409030	contig43	1	409030
Contig10	1	378046	contig44	1	378046
Contig11	1	370915	contig45	1	370915
Contig12	1	369929	contig46	1	369929
Contig13	1	341247	contig47	1	341247
Contig14	1	318368	contig49	1	318368
Contig15	1	310819	contig27	3600001	3910819
Contig16	1	309083	contig50	1	309083
Contig17	1	293795	contig52	1	293795
Contig18	1	277920	contig53	1	277920
Contig19	1	234890	contig55	1	234890
Contig20	1	211362	contig56	1	211362
Contig21	1	211170	contig57	1	211170
Contig22	1	209737	contig58	1	209737
Contig23	1	105453	contig60	1	105453
Contig24	1	78951	contig61	1	78951

## Sheet: Sheet1
Contig1
Contig2
Contig3
Contig4
Contig5
Contig6
Contig7
Contig8
Contig9
Contig10
Contig11
Contig12
Contig13
Contig14
Contig15
Contig16
Contig17
Contig18
Contig19
Contig20
Contig21
Contig22
Contig23
Contig24
